# Supplementary material for: Puerarin attenuates myocardial ischemic injury and endoplasmic reticulum stress by upregulating the Mzb1 signal pathway
Source: Front Pharmacol. 2024 Aug 13;15:1442831. doi: 10.3389/fphar.2024.1442831 (PMC11350615; doi:10.3389/fphar.2024.1442831)
Supplement: Supplementary file 1 [file DataSheet3.zip]

Archive with 11 entries (10 files):
- Figure 1F/
- Figure 1F/P50-4_Image011.tif
- __MACOSX/Figure 1F/._P50-4_Image011.tif
- Figure 1F/.DS_Store
- __MACOSX/Figure 1F/._.DS_Store
- Figure 1F/ami-1_Image043.tif
- __MACOSX/Figure 1F/._ami-1_Image043.tif
- Figure 1F/ctl-3_Image016.tif
- __MACOSX/Figure 1F/._ctl-3_Image016.tif
- Figure 1F/P100-4_Image015.tif
- __MACOSX/Figure 1F/._P100-4_Image015.tif
