# Supplementary material for: Puerarin attenuates myocardial ischemic injury and endoplasmic reticulum stress by upregulating the Mzb1 signal pathway
Source: Front Pharmacol. 2024 Aug 13;15:1442831. doi: 10.3389/fphar.2024.1442831 (PMC11350615; doi:10.3389/fphar.2024.1442831)
Supplement: Supplementary file 2 [file DataSheet8.zip]

Archive with 63 entries (56 files):
- Figure 6/
- Figure 6/.DS_Store
- __MACOSX/Figure 6/._.DS_Store
- Figure 6/Figure 6F/
- Figure 6/Figure 6A/
- Figure 6/Figure 6G/
- Figure 6/Figure 6D-E/
- Figure 6/Figure 6B/
- Figure 6/Figure 6C/
- Figure 6/Figure 6F/p-IRE1-1-Straighten.tif
- __MACOSX/Figure 6/Figure 6F/._p-IRE1-1-Straighten.tif
- Figure 6/Figure 6F/IRE1-1-Straighten.tif
- __MACOSX/Figure 6/Figure 6F/._IRE1-1-Straighten.tif
- Figure 6/Figure 6F/ire1-1-c.h.h+p200.h+p200+simzb1.h+p200+sinc.tif
- __MACOSX/Figure 6/Figure 6F/._ire1-1-c.h.h+p200.h+p200+simzb1.h+p200+sinc.tif
- Figure 6/Figure 6F/p-ire1-1-c.h.h+p200.h+p200+simzb1.h+p200+sinc.tif
- __MACOSX/Figure 6/Figure 6F/._p-ire1-1-c.h.h+p200.h+p200+simzb1.h+p200+sinc.tif
- Figure 6/Figure 6A/H+P200+si-nc_15-1.tif
- __MACOSX/Figure 6/Figure 6A/._H+P200+si-nc_15-1.tif
- Figure 6/Figure 6A/h+p200_11-2.tif
- __MACOSX/Figure 6/Figure 6A/._h+p200_11-2.tif
- Figure 6/Figure 6A/CTL_5.tif
- __MACOSX/Figure 6/Figure 6A/._CTL_5.tif
- Figure 6/Figure 6A/H+P200+si-nc_15-2.tif
- __MACOSX/Figure 6/Figure 6A/._H+P200+si-nc_15-2.tif
- Figure 6/Figure 6A/h+p200_11-1.tif
- __MACOSX/Figure 6/Figure 6A/._h+p200_11-1.tif
- Figure 6/Figure 6A/.DS_Store
- __MACOSX/Figure 6/Figure 6A/._.DS_Store
- Figure 6/Figure 6A/h2o2_13.tif
- __MACOSX/Figure 6/Figure 6A/._h2o2_13.tif
- Figure 6/Figure 6A/H+P200+si-nc_15.tif
- __MACOSX/Figure 6/Figure 6A/._H+P200+si-nc_15.tif
- Figure 6/Figure 6A/CTL_5-2.tif
- __MACOSX/Figure 6/Figure 6A/._CTL_5-2.tif
- Figure 6/Figure 6A/h+p200+si-mzb1#3_12-1.tif
- __MACOSX/Figure 6/Figure 6A/._h+p200+si-mzb1#3_12-1.tif
- Figure 6/Figure 6A/h+p200_11.tif
- __MACOSX/Figure 6/Figure 6A/._h+p200_11.tif
- Figure 6/Figure 6A/CTL_5-1.tif
- __MACOSX/Figure 6/Figure 6A/._CTL_5-1.tif
- Figure 6/Figure 6A/h+p200+si-mzb1#3_12-2.tif
- __MACOSX/Figure 6/Figure 6A/._h+p200+si-mzb1#3_12-2.tif
- Figure 6/Figure 6A/h+p200+si-mzb1#3_12.tif
- __MACOSX/Figure 6/Figure 6A/._h+p200+si-mzb1#3_12.tif
- Figure 6/Figure 6A/h2o2_13-2.tif
- __MACOSX/Figure 6/Figure 6A/._h2o2_13-2.tif
- Figure 6/Figure 6A/h2o2_13-1.tif
- __MACOSX/Figure 6/Figure 6A/._h2o2_13-1.tif
- Figure 6/Figure 6G/6G.pdf
- __MACOSX/Figure 6/Figure 6G/._6G.pdf
- Figure 6/Figure 6D-E/6D-E.pdf
- __MACOSX/Figure 6/Figure 6D-E/._6D-E.pdf
- Figure 6/Figure 6B/.DS_Store
- __MACOSX/Figure 6/Figure 6B/._.DS_Store
- Figure 6/Figure 6B/6B.pdf
- __MACOSX/Figure 6/Figure 6B/._6B.pdf
- Figure 6/Figure 6C/grp78-2.tif
- __MACOSX/Figure 6/Figure 6C/._grp78-2.tif
- Figure 6/Figure 6C/gapdh-2.tif
- __MACOSX/Figure 6/Figure 6C/._gapdh-2.tif
- Figure 6/Figure 6C/chop-2.tif
- __MACOSX/Figure 6/Figure 6C/._chop-2.tif
