# Supplementary material for: Puerarin attenuates myocardial ischemic injury and endoplasmic reticulum stress by upregulating the Mzb1 signal pathway
Source: Front Pharmacol. 2024 Aug 13;15:1442831. doi: 10.3389/fphar.2024.1442831 (PMC11350615; doi:10.3389/fphar.2024.1442831)
Supplement: Supplementary file 3 [file DataSheet9.zip]

Archive with 29 entries (24 files):
- Figure 7/
- Figure 7/Figure 7D/
- Figure 7/Figure 7C/
- Figure 7/Figure 7B/
- Figure 7/.DS_Store
- __MACOSX/Figure 7/._.DS_Store
- Figure 7/Figure 7A/
- Figure 7/Figure 7D/7D.pdf
- __MACOSX/Figure 7/Figure 7D/._7D.pdf
- Figure 7/Figure 7D/drp1-1.tif
- __MACOSX/Figure 7/Figure 7D/._drp1-1.tif
- Figure 7/Figure 7D/p-drp1-1.tif
- __MACOSX/Figure 7/Figure 7D/._p-drp1-1.tif
- Figure 7/Figure 7C/7C.pdf
- __MACOSX/Figure 7/Figure 7C/._7C.pdf
- Figure 7/Figure 7C/p-drp1-1-cπÇüτö▓∩╝îh∩╝î50.100.200.tif
- __MACOSX/Figure 7/Figure 7C/._p-drp1-1-cπÇüτö▓∩╝îh∩╝î50.100.200.tif
- Figure 7/Figure 7C/drp1_1-cπÇüτö▓∩╝îh∩╝î50.100.200.tif
- __MACOSX/Figure 7/Figure 7C/._drp1_1-cπÇüτö▓∩╝îh∩╝î50.100.200.tif
- Figure 7/Figure 7C/drp1,gapdh,mzb1-1-cπÇüτö▓∩╝îh∩╝î50.100.200.tif
- __MACOSX/Figure 7/Figure 7C/._drp1,gapdh,mzb1-1-cπÇüτö▓∩╝îh∩╝î50.100.200.tif
- Figure 7/Figure 7B/7B.pdf
- __MACOSX/Figure 7/Figure 7B/._7B.pdf
- Figure 7/Figure 7B/Figure 7B ATP data.xlsx
- __MACOSX/Figure 7/Figure 7B/._Figure 7B ATP data.xlsx
- Figure 7/Figure 7A/7A.pdf
- __MACOSX/Figure 7/Figure 7A/._7A.pdf
- Figure 7/Figure 7A/ATP data.xlsx
- __MACOSX/Figure 7/Figure 7A/._ATP data.xlsx
