# Supplementary material for: Puerarin attenuates myocardial ischemic injury and endoplasmic reticulum stress by upregulating the Mzb1 signal pathway
Source: Front Pharmacol. 2024 Aug 13;15:1442831. doi: 10.3389/fphar.2024.1442831 (PMC11350615; doi:10.3389/fphar.2024.1442831)
Supplement: Supplementary file 3 [file DataSheet9.zip › Figure 7/Figure 7B/Figure 7B ATP data.xlsx]

## Sheet: Sheet1
	ATP-A	ATP-C(nmol/L)	Protein-A	Protein-C(mg/L)	ATP/Protein(C/C nmol/mg)
210927
甲醇	6702344	19345.3	0.117	650.964	29.7179
h2o2	6121891	17695.5	0.143	1764.45	10.0289
h+p200	6675963	19270.3	0.12	779.443	24.7231
h+p200+si-mzb1#3	2918904	8591.96	0.121	822.27	10.4491
h+p200+si-nc	3661282	10701.9	0.113	479.657	22.3116
甲醇	8060904	23206.6	0.12	779.443	29.7732
h2o2	7004079	20202.8	0.161	2535.33	7.96852
h+p200	7617140	21945.3	0.123	907.923	24.1709
h+p200+si-mzb1#3	6812593	19658.6	0.197	4077.09	4.82173
h+p200+si-nc	2553901	7554.55	0.11	351.178	21.512
甲醇	9368413	26922.8	0.13	1207.71	22.2924
H2O2+甲醇	3081320	9053.58	0.127	1079.23	8.38893
H+P200	6490960	18744.5	0.123	907.923	20.6454
H+P200+SI-Mzb1	2248149	6685.54	0.116	608.137	10.9935
H+P200+SI-NC	5630424	16298.6	0.125	993.576	16.404
