# Supplementary material for: Puerarin attenuates myocardial ischemic injury and endoplasmic reticulum stress by upregulating the Mzb1 signal pathway
Source: Front Pharmacol. 2024 Aug 13;15:1442831. doi: 10.3389/fphar.2024.1442831 (PMC11350615; doi:10.3389/fphar.2024.1442831)
Supplement: Supplementary file 3 [file DataSheet9.zip › Figure 7/Figure 7A/ATP data.xlsx]

## Sheet: Sheet1
210518	ATP-A	ATP-C(nmol/L)	Protein-A	Protein-C(mg/L)	ATP/Protein(C/C nmol/mg)
甲醇	25069723	71549	0.177	3220.56	22.2164
甲醇	25327704	72282.3	0.18	3349.04	21.583
甲醇	20663305	59025.1	0.19	3777.3	15.6263
H2O2+甲醇	10166861	29192.1	0.19	3777.3	7.7283
H2O2+甲醇	10658614	30589.8	0.185	3563.17	8.58499
H2O2+甲醇	10393620	29836.6	0.174	3092.08	9.64937
H+P50	14504484	41520.5	0.183	3477.52	11.9397
H+P50	14815709	42405.1	0.175	3134.9	13.5268
H+P50	13813190	39555.7	0.181	3391.86	11.6619
H+P100	25654920	73212.3	0.192	3862.96	18.9524
H+P100	23136533	66054.5	0.187	3648.82	18.103
H+P100	20694563	59114	0.192	3862.96	15.3028
H+P200	25563900	72953.6	0.19	3777.3	19.3137
H+P200	33859025	96530	0.188	3691.65	26.1482
H+P200	29558051	84305.8	0.198	4119.91	20.463
210820
甲醇	9368413	26922.8	0.13	1207.71	22.2924
H2O2+甲醇	3081320	9053.58	0.127	1079.23	8.38893
H+P50	5077437	14726.9	0.125	993.576	14.8222
H+P100	6630424	19140.8	0.125	993.576	19.2646
H+P200	8187178	23565.5	0.123	907.923	25.9553
甲醇	12445619	35668.8	0.125	993.576	35.8994
H2O2+甲醇	3248149	9527.74	0.126	1036.4	9.19309
H+P50	4837291	14044.4	0.125	993.576	14.1352
H+P100	5629690	16296.6	0.123	907.923	17.9493
H+P200	6490960	18744.5	0.123	907.923	20.6454
210816
甲醇	3255074	9547.42	0.132	1293.36	7.38186
H2O2+甲醇	3213879	9430.34	0.134	1379.01	6.83846
H+P50	3827154	11173.4	0.123	907.923	12.3065
H+P100	3185645	9350.09	0.118	693.79	13.4768
H+P200	3797474	11089	0.124	950.749	11.6635
