# Supplementary material for: Puerarin attenuates myocardial ischemic injury and endoplasmic reticulum stress by upregulating the Mzb1 signal pathway
Source: Front Pharmacol. 2024 Aug 13;15:1442831. doi: 10.3389/fphar.2024.1442831 (PMC11350615; doi:10.3389/fphar.2024.1442831)
Supplement: Supplementary file 4 [file DataSheet4.zip]

Archive with 49 entries (42 files):
- Figure 2/
- Figure 2/Figure 2G/
- Figure 2/Figure 2A/
- Figure 2/.DS_Store
- __MACOSX/Figure 2/._.DS_Store
- Figure 2/Figure 2C/
- Figure 2/Figure 2D/
- Figure 2/Figure 2B/
- Figure 2/Figure 2E-F/
- Figure 2/Figure 2G/2G data.pdf
- __MACOSX/Figure 2/Figure 2G/._2G data.pdf
- Figure 2/Figure 2G/p-ire1-2.tif
- __MACOSX/Figure 2/Figure 2G/._p-ire1-2.tif
- Figure 2/Figure 2G/ire1-2.tif
- __MACOSX/Figure 2/Figure 2G/._ire1-2.tif
- Figure 2/Figure 2A/p50-4_Image006.tif
- __MACOSX/Figure 2/Figure 2A/._p50-4_Image006.tif
- Figure 2/Figure 2A/ami-1_Image024.tif
- __MACOSX/Figure 2/Figure 2A/._ami-1_Image024.tif
- Figure 2/Figure 2A/.DS_Store
- __MACOSX/Figure 2/Figure 2A/._.DS_Store
- Figure 2/Figure 2A/P100-4_Image012.tif
- __MACOSX/Figure 2/Figure 2A/._P100-4_Image012.tif
- Figure 2/Figure 2A/ctl-3_Image025.tif
- __MACOSX/Figure 2/Figure 2A/._ctl-3_Image025.tif
- Figure 2/Figure 2C/NADPH analyse.xlsx
- __MACOSX/Figure 2/Figure 2C/._NADPH analyse.xlsx
- Figure 2/Figure 2C/2C data.pdf
- __MACOSX/Figure 2/Figure 2C/._2C data.pdf
- Figure 2/Figure 2C/NADPH RLU.xlsx
- __MACOSX/Figure 2/Figure 2C/._NADPH RLU.xlsx
- Figure 2/Figure 2C/230414PROTEIN OD.xlsx
- __MACOSX/Figure 2/Figure 2C/._230414PROTEIN OD.xlsx
- Figure 2/Figure 2D/.DS_Store
- __MACOSX/Figure 2/Figure 2D/._.DS_Store
- Figure 2/Figure 2D/chop.tif
- __MACOSX/Figure 2/Figure 2D/._chop.tif
- Figure 2/Figure 2D/grp78.tif
- __MACOSX/Figure 2/Figure 2D/._grp78.tif
- Figure 2/Figure 2D/gapdh.tif
- __MACOSX/Figure 2/Figure 2D/._gapdh.tif
- Figure 2/Figure 2B/DHEσêåμ₧É.csv
- __MACOSX/Figure 2/Figure 2B/._DHEσêåμ₧É.csv
- Figure 2/Figure 2B/.DS_Store
- __MACOSX/Figure 2/Figure 2B/._.DS_Store
- Figure 2/Figure 2B/2B data.pdf
- __MACOSX/Figure 2/Figure 2B/._2B data.pdf
- Figure 2/Figure 2E-F/2E-F data.pdf
- __MACOSX/Figure 2/Figure 2E-F/._2E-F data.pdf
