# Supplementary material for: Puerarin attenuates myocardial ischemic injury and endoplasmic reticulum stress by upregulating the Mzb1 signal pathway
Source: Front Pharmacol. 2024 Aug 13;15:1442831. doi: 10.3389/fphar.2024.1442831 (PMC11350615; doi:10.3389/fphar.2024.1442831)
Supplement: Supplementary file 4 [file DataSheet4.zip › Figure 2/Figure 2C/NADPH analyse.xlsx]

## Sheet: Sheet1
	NADPH RLU			Protein-A OD	NADPH RLU/Protein-A OD
CTL	158		CTL	0.299	528.428
CTL	163		CTL	0.259	629.344
CTL	118		CTL	0.232	508.621
CTL	101		CTL	0.234	431.624
CTL	147		CTL	0.276	532.609
CTL	151		CTL	0.272	555.147
CTL	104		CTL	0.175	594.286
CTL	126		CTL	0.182	692.308
AMI	420		AMI	0.211	1990.52
AMI	471		AMI	0.265	1777.36
AMI	311		AMI	0.201	1547.26
AMI	403		AMI	0.236	1707.63
AMI	364		AMI	0.136	2676.47
AMI	402		AMI	0.162	2481.48
AMI	174		AMI	0.106	1641.51
AMI	271		AMI	0.155	1748.39
P50-	119		P50-	0.124	959.677
P50-	271		P50-	0.402	674.129
P50-	279		P50-	0.272	1025.74
P50-	310		P50-	0.266	1165.41
P50-	205		P50-	0.185	1108.11
P50-	199		P50-	0.187	1064.17
P50-	263		P50-	0.239	1100.42
P50-	219		P50-	0.231	948.052
P100-	167		P100-	0.213	784.038
P100-	213		P100-	0.285	747.368
P100-	133		P100-	0.275	483.636
P100-	158		P100-	0.187	844.92
P100-	196		P100-	0.242	809.917
P100-	227		P100-	0.264	859.848
P100-	104		P100-	0.234	444.444
P100-	201		P100-	0.278	723.022
