# Supplementary material for: Puerarin attenuates myocardial ischemic injury and endoplasmic reticulum stress by upregulating the Mzb1 signal pathway
Source: Front Pharmacol. 2024 Aug 13;15:1442831. doi: 10.3389/fphar.2024.1442831 (PMC11350615; doi:10.3389/fphar.2024.1442831)
Supplement: Supplementary file 4 [file DataSheet4.zip › Figure 2/Figure 2C/NADPH RLU.xlsx]

## Sheet: 230414
Measurement
	Sample	Read	Remarks
1	Sample 1 / Repl 1	158		CTL
2	Sample 2 / Repl 1	163		CTL
3	Sample 3 / Repl 1	118		CTL
4	Sample 4 / Repl 1	101		CTL
5	Sample 5 / Repl 1	147		CTL
6	Sample 6 / Repl 1	151		CTL
7	Sample 7 / Repl 1	104		CTL
8	Sample 8 / Repl 1	126		CTL
9	Sample 9 / Repl 1	420		AMI
10	Sample 10 / Repl 1	471		AMI
11	Sample 11 / Repl 1	311		AMI
12	Sample 12 / Repl 1	403		AMI
13	Sample 13 / Repl 1	364		AMI
14	Sample 14 / Repl 1	402		AMI
15	Sample 15 / Repl 1	174		AMI
16	Sample 16 / Repl 1	271		AMI
17	Sample 17 / Repl 1	119		P50-
18	Sample 18 / Repl 1	271		P50-
19	Sample 19 / Repl 1	279		P50-
20	Sample 20 / Repl 1	310		P50-
21	Sample 21 / Repl 1	205		P50-
22	Sample 22 / Repl 1	199		P50-
23	Sample 23 / Repl 1	263		P50-
24	Sample 24 / Repl 1	219		P50-
25	Sample 25 / Repl 1	167		P100-
26	Sample 26 / Repl 1	213		P100-
27	Sample 27 / Repl 1	133		P100-
28	Sample 28 / Repl 1	158		P100-
29	Sample 29 / Repl 1	196		P100-
30	Sample 30 / Repl 1	227		P100-
31	Sample 31 / Repl 1	104		P100-
32	Sample 32 / Repl 1	201		P100-
Statistics
	Measurement:
	14/04/2023 18:49:34
	Data File:
	230414.wgd
	Parameter File:
	ATP-ZL_raw.wgp
	Reader:
	BertholdTech Lumat3, Driver Version: 1.08 (1.0.8.0), S/N: 21-2044, Embedded Version: 1.07
	Name ..................... Measurement
	Counting Time [s] ........ 1.00
	Program:
	ICE, Version 1.0.9.0
	Operating System:
	Microsoft Windows 7 旗舰版 (64-bit) Service Pack 1
230414.wgd		ATP-ZL_raw.wgp
