# Supplementary material for: Puerarin attenuates myocardial ischemic injury and endoplasmic reticulum stress by upregulating the Mzb1 signal pathway
Source: Front Pharmacol. 2024 Aug 13;15:1442831. doi: 10.3389/fphar.2024.1442831 (PMC11350615; doi:10.3389/fphar.2024.1442831)
Supplement: Supplementary file 4 [file DataSheet4.zip › Figure 2/Figure 2C/230414PROTEIN OD.xlsx]

## Sheet: End point
User: USER
Path: C:\Program Files (x86)\BMG\Omega\User\Data\
Test ID: 1954
Test Name: QUICK ABS
Date: 2023\4\14 星期五
Time: 19:47:36
ID1: 2023\4\14 星期五,19:47:35
Absorbance			Absorbance values are displayed as OD
	Raw Data (562)
	1	2	3	4	5	6	7	8	9	10	11	12
A	0.028	0.029	0.03	0.03	0.032	0.042	0.032	0.032	0.033	0.034	0.032	0.036
B	0.03	0.299	0.259	0.232	0.234	0.276	0.272	0.175	0.182	0.039	0.056	0.038
C	0.03	0.211	0.265	0.201	0.236	0.136	0.162	0.106	0.155	0.054	0.045	0.037
D	0.03	0.124	0.402	0.272	0.266	0.185	0.187	0.239	0.231	0.032	0.03	0.03
E	0.029	0.213	0.285	0.275	0.187	0.242	0.264	0.234	0.278	0.038	0.029	0.028
F	0.028	0.028	0.032	0.032	0.028	0.028	0.031	0.029	0.029	0.04	0.029	0.03
G	0.032	0.029	0.03	0.031	0.03	0.028	0.028	0.029	0.031	0.026	0.03	0.03
H	0.028	0.029	0.03	0.029	0.028	0.029	0.028	0.028	0.028	0.028	0.029	0.034
	ctlA,B,C,D,4,4,5,5	0.299	0.259	0.232	0.234	0.276	0.272	0.175	0.182
	AMI-2,4,5,6,9,9,10,10	0.211	0.265	0.201	0.236	0.136	0.162	0.106	0.155
	P50-6,6,7,7,8.8,9,9,	0.124	0.402	0.272	0.266	0.185	0.187	0.239	0.231
	P100-3,3,3,8,8,8,9,9,	0.213	0.285	0.275	0.187	0.242	0.264	0.234	0.278
