# Supplementary material for: Puerarin attenuates myocardial ischemic injury and endoplasmic reticulum stress by upregulating the Mzb1 signal pathway
Source: Front Pharmacol. 2024 Aug 13;15:1442831. doi: 10.3389/fphar.2024.1442831 (PMC11350615; doi:10.3389/fphar.2024.1442831)
Supplement: Supplementary file 4 [file DataSheet4.zip › Figure 2/Figure 2B/DHEσêåμ₧É.csv]

´ú±íÍ¼	Area	Mean	Min	Max	IntDen	%Area	RawIntDen	MinThr	MaxThr
1	614762	6.269	4	29	3853911	22.235	3853911	4	255		SHAM
2	78625	37.554	12	255	2952713	2.844	2952713	12	255		AMI
3	63474	24.599	16	83	1561410	2.296	1561410	16	255		P50
4	693638	7.087	4	69	4915586	25.088	4915586	4	255		P100
	Area	Mean	Min	Max	IntDen	%Area	RawIntDen	MinThr	MaxThr
4	693638	7.087	4	69	4915586	25.088	4915586	4	255		P100			0.739320177
5	2165153	11.072	8	255	23973107	78.311	23973107	8	255		P100			1.155037816
6	2020491	12.052	9	255	24351185	73.079	24351185	9	255		P100			1.257272016
7	2008838	14.506	10	255	29140772	72.658	29140772	10	255		P100			1.513274798
8	1510645	13.918	9	255	21025407	54.638	21025407	9	255		P100			1.451934278
9	2062092	13.498	10	30	27833720	74.584	27833720	10	255		P100			1.408119621
2	78625	37.554	12	255	2952713	2.844	2952713	12	255		AMI			3.917656264
10	2003720	34.919	10	36	69967898	72.473	29892988	10	255		AMI			3.642771451
11	710154	26.114	17	85	18545095	25.686	18545095	17	255		AMI			2.724228462
12	1697656	26.964	19	69	45775121	61.402	45775121	19	255		AMI			2.812900982
13	1280830	32.187	8	26	41226075	46.326	15609860	8	255		AMI			3.357767539
14	1751218	42.04	9	27	73621205	63.34	21084633	9	255		AMI			4.385638529
3	63474	24.599	16	83	1561410	2.296	1561410	16	255		P50			2.566182735
15	1286870	19.825	7	27	25512199	46.545	13930374	7	255		P50			2.068156133
16	1445002	17.248	11	75	24923665	52.264	24923665	11	255		P50			1.799321916
17	1582165	20.538	7	33	32494504	57.225	16673098	7	255		P50			2.14253673
18	1140007	12.843	8	30	14641409	41.233	14641409	8	255		P50			1.33978962
19	1086430	15.467	11	32	16803576	39.295	16803576	11	255		P50			1.613526906
												mean
1	614762	6.269	4	29	3853911	22.235	3853911	4	255		SHAM	9.585833333		0.653985917
20	1231888	11.518	8	255	14188385	44.556	14188385	8	255		SHAM			1.201564809
21	1519743	11.261	8	255	17114296	54.968	17114296	8	255		SHAM			1.174754412
22	1881062	9.72	7	255	18284851	68.036	18284851	7	255		SHAM			1.013996349
23	1672560	9.996	7	21	16719377	60.495	16719377	7	255		SHAM			1.042788838
24	1426105	8.751	6	21	12480495	51.581	12480495	6	255		SHAM			0.912909676
