# Supplementary material for: Puerarin attenuates myocardial ischemic injury and endoplasmic reticulum stress by upregulating the Mzb1 signal pathway
Source: Front Pharmacol. 2024 Aug 13;15:1442831. doi: 10.3389/fphar.2024.1442831 (PMC11350615; doi:10.3389/fphar.2024.1442831)
Supplement: Supplementary file 5 [file DataSheet10.zip]

Archive with 77 entries (66 files):
- Figure 8/
- Figure 8/Figure 8I/
- Figure 8/Figure 8F/
- Figure 8/Figure 8A/
- Figure 8/.DS_Store
- __MACOSX/Figure 8/._.DS_Store
- Figure 8/Figure 8G-H/
- Figure 8/FIgure 8J/
- Figure 8/Figure 8D/
- Figure 8/Figure 8C/
- Figure 8/Figure 8B/
- Figure 8/Figure 8E/
- Figure 8/Figure 8K/
- Figure 8/Figure 8I/MTT240402.xlsx
- __MACOSX/Figure 8/Figure 8I/._MTT240402.xlsx
- Figure 8/Figure 8I/8I.pdf
- __MACOSX/Figure 8/Figure 8I/._8I.pdf
- Figure 8/Figure 8F/.DS_Store
- __MACOSX/Figure 8/Figure 8F/._.DS_Store
- Figure 8/Figure 8F/KLF4-1-R-CTL.H2O2.H2O2+P.H2O2+P+K-72.55.40.33.25kd.tif
- __MACOSX/Figure 8/Figure 8F/._KLF4-1-R-CTL.H2O2.H2O2+P.H2O2+P+K-72.55.40.33.25kd.tif
- Figure 8/Figure 8F/MZB1-4-H+P+K.H+P.H.CTL.H.H+M.H+M+K-25.15.10kd.tif
- __MACOSX/Figure 8/Figure 8F/._MZB1-4-H+P+K.H+P.H.CTL.H.H+M.H+M+K-25.15.10kd.tif
- Figure 8/Figure 8F/GAPDH-2-CTL.H2O2.H2O2+P.H2O2+P+K-72.55.40.33.25kd.tif
- __MACOSX/Figure 8/Figure 8F/._GAPDH-2-CTL.H2O2.H2O2+P.H2O2+P+K-72.55.40.33.25kd.tif
- Figure 8/Figure 8A/8A.pdf
- __MACOSX/Figure 8/Figure 8A/._8A.pdf
- Figure 8/Figure 8G-H/8G-H.pdf
- __MACOSX/Figure 8/Figure 8G-H/._8G-H.pdf
- Figure 8/FIgure 8J/H+P_H+P-ROS-200-11-2.tif
- __MACOSX/Figure 8/FIgure 8J/._H+P_H+P-ROS-200-11-2.tif
- Figure 8/FIgure 8J/CTL_CTL-ROS-200-9.tif
- __MACOSX/Figure 8/FIgure 8J/._CTL_CTL-ROS-200-9.tif
- Figure 8/FIgure 8J/H+P_H+P-ROS-200-11-1.tif
- __MACOSX/Figure 8/FIgure 8J/._H+P_H+P-ROS-200-11-1.tif
- Figure 8/FIgure 8J/.DS_Store
- __MACOSX/Figure 8/FIgure 8J/._.DS_Store
- Figure 8/FIgure 8J/H+P+K_H+P+K-ROS-200-6-2.tif
- __MACOSX/Figure 8/FIgure 8J/._H+P+K_H+P+K-ROS-200-6-2.tif
- Figure 8/FIgure 8J/H2O2_H2O2-ROS-200-9.tif
- __MACOSX/Figure 8/FIgure 8J/._H2O2_H2O2-ROS-200-9.tif
- Figure 8/FIgure 8J/CTL_CTL-ROS-200-9-1.tif
- __MACOSX/Figure 8/FIgure 8J/._CTL_CTL-ROS-200-9-1.tif
- Figure 8/FIgure 8J/H+P+K_H+P+K-ROS-200-6-1.tif
- __MACOSX/Figure 8/FIgure 8J/._H+P+K_H+P+K-ROS-200-6-1.tif
- Figure 8/FIgure 8J/CTL_CTL-ROS-200-9-2.tif
- __MACOSX/Figure 8/FIgure 8J/._CTL_CTL-ROS-200-9-2.tif
- Figure 8/FIgure 8J/H2O2_H2O2-ROS-200-9-2.tif
- __MACOSX/Figure 8/FIgure 8J/._H2O2_H2O2-ROS-200-9-2.tif
- Figure 8/FIgure 8J/H2O2_H2O2-ROS-200-9-1.tif
- __MACOSX/Figure 8/FIgure 8J/._H2O2_H2O2-ROS-200-9-1.tif
- Figure 8/FIgure 8J/H+P_H+P-ROS-200-11.tif
- __MACOSX/Figure 8/FIgure 8J/._H+P_H+P-ROS-200-11.tif
- Figure 8/FIgure 8J/H+P+K_H+P+K-ROS-200-6.tif
- __MACOSX/Figure 8/FIgure 8J/._H+P+K_H+P+K-ROS-200-6.tif
- Figure 8/Figure 8D/GAPDH-1-CTL.KLF4μèæσê╢σëé-180.130.95.72.55.40.33.25kd.tif
- __MACOSX/Figure 8/Figure 8D/._GAPDH-1-CTL.KLF4μèæσê╢σëé-180.130.95.72.55.40.33.25kd.tif
- Figure 8/Figure 8D/MZB1-1-CTL.KLF4μèæσê╢σëé-25.15.10kd.tiff
- __MACOSX/Figure 8/Figure 8D/._MZB1-1-CTL.KLF4μèæσê╢σëé-25.15.10kd.tiff
- Figure 8/Figure 8D/.DS_Store
- __MACOSX/Figure 8/Figure 8D/._.DS_Store
- Figure 8/Figure 8D/KLF4-1-CTL.KLF4μèæσê╢σëé-180.130.95.72.55.40.33.25kd.tif
- __MACOSX/Figure 8/Figure 8D/._KLF4-1-CTL.KLF4μèæσê╢σëé-180.130.95.72.55.40.33.25kd.tif
- Figure 8/Figure 8C/8C.pdf
- __MACOSX/Figure 8/Figure 8C/._8C.pdf
- Figure 8/Figure 8B/KLF4-1-WT.AMI.P50.P100-180.130.95.72.55kd.tif
- __MACOSX/Figure 8/Figure 8B/._KLF4-1-WT.AMI.P50.P100-180.130.95.72.55kd.tif
- Figure 8/Figure 8B/GAPDH-1-WT.AMI.P50.P100-55.40.33.25.15.10kd.tif
- __MACOSX/Figure 8/Figure 8B/._GAPDH-1-WT.AMI.P50.P100-55.40.33.25.15.10kd.tif
- Figure 8/Figure 8E/8E.pdf
- __MACOSX/Figure 8/Figure 8E/._8E.pdf
- Figure 8/Figure 8K/.DS_Store
- __MACOSX/Figure 8/Figure 8K/._.DS_Store
- Figure 8/Figure 8K/8K.pdf
- __MACOSX/Figure 8/Figure 8K/._8K.pdf
- Figure 8/Figure 8K/klf4μèæσê╢σëéτ╗äτ╗ƒΦ«í.csv
- __MACOSX/Figure 8/Figure 8K/._klf4μèæσê╢σëéτ╗äτ╗ƒΦ«í.csv
