# Supplementary material for: Puerarin attenuates myocardial ischemic injury and endoplasmic reticulum stress by upregulating the Mzb1 signal pathway
Source: Front Pharmacol. 2024 Aug 13;15:1442831. doi: 10.3389/fphar.2024.1442831 (PMC11350615; doi:10.3389/fphar.2024.1442831)
Supplement: Supplementary file 5 [file DataSheet10.zip › Figure 8/Figure 8I/MTT240402.xlsx]

## Sheet: End point
User: USER
Path: C:\Program Files (x86)\BMG\Omega\User\Data\
Test ID: 2899
Test Name: QUICK ABS
Date: 2024\4\2 星期二
Time: 13:23:08
ID1: 2024\4\2 星期二,13:23:08
Absorbance			Absorbance values are displayed as OD
	Raw Data (490)
	1	2	3	4	5	6	7	8	9	10	11	12
A	0.036	0.035	0.034	0.033	0.035	0.037	0.037	0.039	0.033	0.032	0.033	0.033
B	0.038	1.016	0.796	1	1.054	0.863	1.172	1.035	1.095	0.979	1.001	0.032
C	0.048	0.295	0.295	0.558	0.34	0.447	0.213	0.345	0.465	0.305	0.522	0.039
D	0.051	0.139	0.174	0.331	0.223	0.143	0.388	0.101	0.211	0.177	0.197	0.042
E	0.053	0.723	0.808	0.764	0.86	0.852	0.884	0.962	0.851	0.605	0.709	0.042
F	0.043	0.304	0.293	0.28	0.261	0.312	0.31	0.294	0.299	0.276	0.289	0.049
G	0.047	0.039	0.033	0.039	0.036	0.034	0.037	0.036	0.037	0.037	0.037	0.033
H	0.032	0.04	0.029	0.03	0.027	0.032	0.03	0.03	0.035	0.037	0.033	0.035
												CTL平均值
	CTL	1.016	0.796	1	1.054	0.863	1.172	1.035	1.095	0.979	1.001	1.0011	CTL	1.01488	0.795125	0.998901	1.05284	0.862052	1.17071	1.03386	1.0938	0.977924	0.9999
	H2O2	0.295	0.295	0.558	0.34	0.447	0.213	0.345	0.465	0.305	0.522		H2O2	0.294676	0.294676	0.557387	0.339626	0.446509	0.212766	0.344621	0.464489	0.304665	0.521426
	H2O2	0.139	0.174	0.331	0.223	0.143	0.388	0.101	0.211	0.177	0.197		H2O2	0.138847	0.173809	0.330636	0.222755	0.142843	0.387574	0.100889	0.210768	0.176806	0.196784
	H2O2+P	0.723	0.808	0.764	0.86	0.852	0.884	0.962	0.851	0.605	0.709		H2O2+P	0.722206	0.807112	0.763161	0.859055	0.851064	0.883029	0.960943	0.850065	0.604335	0.708221
	H2O2+P+KPL	0.304	0.493	0.48	0.261	0.312	0.51	0.294	0.499	0.276	0.489		H2O2+P+KPL	0.303666	0.492458	0.479473	0.260713	0.311657	0.50944	0.293677	0.498452	0.275697	0.488463
													H2O2作用12h
													PUE作用48h
													KLF4抑制剂作用36h
