# Supplementary material for: Puerarin attenuates myocardial ischemic injury and endoplasmic reticulum stress by upregulating the Mzb1 signal pathway
Source: Front Pharmacol. 2024 Aug 13;15:1442831. doi: 10.3389/fphar.2024.1442831 (PMC11350615; doi:10.3389/fphar.2024.1442831)
Supplement: Supplementary file 5 [file DataSheet10.zip › Figure 8/Figure 8K/klf4μèæσê╢σëéτ╗äτ╗ƒΦ«í.csv]

Slice	Count
CTL_CTL-ROS-200-4-1.tif	103
CTL_CTL-ROS-200-4-2.tif	7		6.80%
CTL_CTL-ROS-200-5-1.tif	106
CTL_CTL-ROS-200-5-2.tif	8		7.55%
CTL_CTL-ROS-200-2-1.tif	94
CTL_CTL-ROS-200-2-2.tif	7		7.45%
CTL_CTL-ROS-200-3-1.tif	91
CTL_CTL-ROS-200-3-2.tif	20		21.98%
CTL_CTL-ROS-200-6-1.tif	117
CTL_CTL-ROS-200-6-2.tif	7		5.98%
CTL_CTL-ROS-200-9-1.tif	141
CTL_CTL-ROS-200-9-2.tif	7		4.96%
H2O2_H2O2-ROS-200-11-1.tif	103
H2O2_H2O2-ROS-200-11-2.tif	48		46.60%
H2O2_H2O2-ROS-200-14-1.tif	72
H2O2_H2O2-ROS-200-14-2.tif	31		43.06%
H2O2_H2O2-ROS-200-21-1.tif	59
H2O2_H2O2-ROS-200-21-2.tif	38		64.41%
H2O2_H2O2-ROS-200-22-1.tif	85
H2O2_H2O2-ROS-200-22-2.tif	37		43.53%
H2O2_H2O2-ROS-200-6-1.tif	66
H2O2_H2O2-ROS-200-6-2.tif	40		60.61%
H2O2_H2O2-ROS-200-9-1.tif	121
H2O2_H2O2-ROS-200-9-2.tif	72		59.50%
H+P_H+P-ROS-200-10-1.tif	70
H+P_H+P-ROS-200-10-2.tif	14		20.00%
H+P_H+P-ROS-200-11-1.tif	111
H+P_H+P-ROS-200-11-2.tif	18		16.22%
H+P_H+P-ROS-200-14-1.tif	66
H+P_H+P-ROS-200-14-2.tif	20		30.30%
H+P_H+P-ROS-200-19-1.tif	96
H+P_H+P-ROS-200-19-2.tif	18		18.75%
H+P_H+P-ROS-200-6-1.tif	71
H+P_H+P-ROS-200-6-2.tif	20		28.17%
H+P_H+P-ROS-200-7-1.tif	68
H+P_H+P-ROS-200-7-2.tif	25		36.76%
H+P+K_H+P+K-ROS-200-10-1.tif	79
H+P+K_H+P+K-ROS-200-10-2.tif	30		37.97%
H+P+K_H+P+K-ROS-200-14-1.tif	66
H+P+K_H+P+K-ROS-200-14-2.tif	32		48.48%
H+P+K_H+P+K-ROS-200-16-1.tif	64
H+P+K_H+P+K-ROS-200-16-2.tif	20		31.25%
H+P+K_H+P+K-ROS-200-18-1.tif	77
H+P+K_H+P+K-ROS-200-18-2.tif	34		44.16%
H+P+K_H+P+K-ROS-200-6-1.tif	110
H+P+K_H+P+K-ROS-200-6-2.tif	39		35.45%
H+P+K_H+P+K-ROS-200-7-1.tif	89
H+P+K_H+P+K-ROS-200-7-2.tif	51		57.30%
