# Supplementary material for: Puerarin attenuates myocardial ischemic injury and endoplasmic reticulum stress by upregulating the Mzb1 signal pathway
Source: Front Pharmacol. 2024 Aug 13;15:1442831. doi: 10.3389/fphar.2024.1442831 (PMC11350615; doi:10.3389/fphar.2024.1442831)
Supplement: Supplementary file 6 [file DataSheet6.zip]

Archive with 3 entries (2 files):
- Figure 4/
- Figure 4/PCR data.xlsx
- __MACOSX/Figure 4/._PCR data.xlsx
