# Supplementary material for: Puerarin attenuates myocardial ischemic injury and endoplasmic reticulum stress by upregulating the Mzb1 signal pathway
Source: Front Pharmacol. 2024 Aug 13;15:1442831. doi: 10.3389/fphar.2024.1442831 (PMC11350615; doi:10.3389/fphar.2024.1442831)
Supplement: Supplementary file 6 [file DataSheet6.zip › Figure 4/PCR data.xlsx]

## Sheet: Figure 4A
mfn1			GAPDH	Cт		平均值		ΔCт		ΔCт Mean		ΔΔCт		2^ΔΔCт		2^ΔΔCт Mean		2^ΔΔCт
sample1	34.52		CTL-D	30.47	31.71	31.09		3.43		2.81833		0.611667		0.65444		1.12015		0.584245
sample2	33.67		CTL-4	32.89	30.67	31.78		1.89				-0.928333		1.90308				1.69895
sample3	34.74		CTL-4	31.48	31.73	31.605		3.135				0.316667		0.802923				0.716802
sample4	34.32		AMI-6	31.36	30.89	31.125		3.195				0.376667		0.770215				0.687602
sample5	35.36		AMI-9	30.99	31.94	31.465		3.895				1.07667		0.474123				0.423269
sample6	35.98		AMI-10	31.42	31.05	31.235		4.745				1.92667		0.263036				0.234823
sample7	32.89		P50-9	31.17	31.04	31.105		1.785				-1.03333		2.04675				1.82721
Mfn1			GAPDH	Cт		平均值		ΔCт		ΔCт Mean		ΔΔCт		2^ΔΔCт		2^ΔΔCт Mean		2^ΔΔCт
sample1	22.48		CTL-4	23.37		23.37		-0.89		-0.98		0.09		0.939523		1.00195		0.937698
sample2	23.71		CTL-5	24.78		24.78		-1.07				-0.09		1.06437				1.0623
sample3	27.65		AMI-9	26.63		26.63		1.02				2		0.25				0.249514
sample4	27.97		AMI-10	26.25		26.25		1.72				2.7		0.153893				0.153594
sample5	25.36		P50-6	26.45		26.45		-1.09				-0.11		1.07923				1.07713
sample6	25.61		P50-7	26.79		26.79		-1.18				-0.2		1.1487				1.14647
sample7	22.54		P50-8	23.69		23.69		-1.15				-0.17		1.12506				1.12287
sample8	25.77		P50-9	25.14		25.14		0.63				1.61		0.327598				0.326962
sample9	24.09		P100-3	25.4		25.4		-1.31				-0.33		1.25701				1.25457
sample10	26.57		P100-8	27.63		27.63		-1.06				-0.08		1.05702				1.05496
sample11	23.56		P100-9	24.16		24.16		-0.6				0.38		0.768438				0.766945
sample12	24.57		P100-8	25.95		25.95		-1.38				-0.4		1.31951				1.31694
sample13	25.56		P100-9	27.16		27.16		-1.6				-0.62		1.53688				1.53389
		SHAM
		AMI
		AMI+P50
		AMI+P100

## Sheet: Figure 4B
MFN2			GAPDH	Cт		平均值		ΔCт		ΔCт Mean		ΔΔCт		2^ΔΔCт		2^ΔΔCт Mean		2^ΔΔCт
sample1	26.49		CTL-A	30.01		30.01		-3.52		-2.89		-0.63		1.54756		1.14634		1.35001
sample2	27.68		CTL-B	29.41		29.41		-1.73				1.16		0.447513				0.390385
sample3	25.7		CTL-C	29.12		29.12		-3.42				-0.53		1.44393				1.2596
sample4	28.29		AMI-2	30.61		30.61		-2.32				0.57		0.673617				0.587626
sample5	29.39		AMI-4	30.36		30.36		-0.97				1.92		0.264255				0.230521
sample6	27.62		AMI-5	29.73		29.73		-2.11				0.78		0.582367				0.508025
sample7	25.68		P50-6	30.62		30.62		-4.94				-2.05		4.14106				3.61243
sample8	25.97		P50-7	29.79		29.79		-3.82				-0.93		1.90528				1.66206
sample9	25.86		P50-8	29.9		29.9		-4.04				-1.15		2.21914				1.93585
sample10	24.47		P100-3	28.79		28.79		-4.32				-1.43		2.69447				2.3505
sample11	24.53		P100-8	29.65		29.65		-5.12				-2.23		4.69134				4.09247
sample12	25.39		P100-9	29.59		29.59		-4.2				-1.31		2.47942				2.16291
MFN2			GAPDH	Cт		平均值		ΔCт		ΔCт Mean		ΔΔCт		2^ΔΔCт		2^ΔΔCт Mean		2^ΔΔCт
sample1	25.64		CTL-D	30.33		30.33		-4.69		-3.88667		-0.803333		1.74513		1.23594		1.41199
sample2	25.92		CTL-4	28.32		28.32		-2.4				1.48667		0.356836				0.288717
sample3	26.47		CTL-4	31.04		31.04		-4.57				-0.683333		1.60585				1.29929
sample4	27.75		AMI-6	30.55		30.55		-2.8				1.08667		0.470848				0.380964
sample5	27.86		AMI-9	30.49		30.49		-2.63				1.25667		0.41851				0.338617
sample6	24.67		AMI-10	28.37		28.37		-3.7				0.186667		0.878633				0.710905
sample7	25.1		P50-9	29.77		29.77		-4.67				-0.783333		1.7211				1.39255
Mfn2			GAPDH	Cт		平均值		ΔCт		ΔCт Mean		ΔΔCт		2^ΔΔCт		2^ΔΔCт Mean		2^ΔΔCт
sample1	23.84		CTL-4	23.37		23.37		0.47		0.635		-0.165		1.12117		1.00655		1.11387
sample2	25.58		CTL-5	24.78		24.78		0.8				0.165		0.891929				0.886127
sample3	28.16		AMI-9	26.63		26.63		1.53				0.895		0.537747				0.534249
sample4	28.6		AMI-10	26.25		26.25		2.35				1.715		0.304603				0.302621
sample5	26.74		P50-7	26.79		26.79		-0.05				-0.685		1.6077				1.59724
sample6	24.32		P50-8	23.69		23.69		0.63				-0.005		1.00347				0.996944
sample7	24.86		P50-9	25.14		25.14		-0.28				-0.915		1.88557				1.8733
sample8	27.06		P100-3	25.4		25.4		1.66				1.025		0.49141				0.488214
sample9	27.31		P100-8	27.63		27.63		-0.32				-0.955		1.93858				1.92597
sample10	24.72		P100-9	24.16		24.16		0.56				-0.075		1.05336				1.04651
		SHAM
		AMI
		AMI+P50
		AMI+P100

## Sheet: Figure 4C
OPA1			GAPDH	Cт		平均值		ΔCт		ΔCт Mean		ΔΔCт		2^ΔΔCт		2^ΔΔCт Mean		2^ΔΔCт
sample1	26.96		CTL-A	30.01		30.01		-3.05		-2.72667		-0.323333		1.25122		1.54525		0.809717
sample2	27.46		CTL-B	29.41		29.41		-1.95				-0.0166667		1.01162				0.654662
sample3	25.94		CTL-C	29.12		29.12		-3.18				-1.24667		2.37293				1.53562
sample4	26.27		AMI-2	30.61		30.61		-4.34				-2.40667		5.30248				3.43146
sample5	26.33		AMI-4	30.36		30.36		-4.03				-2.09667		4.2772				2.76796
sample6	26.06		AMI-5	29.73		29.73		-3.67				-1.73667		3.33264				2.1567
sample7	25.71		P50-6	30.62		30.62		-4.91				-2.97667		7.87165				5.09408
sample8	26.4		P50-7	29.79		29.79		-3.39				-1.45667		2.74473				1.77623
sample9	28		P50-8	29.9		29.9		-1.9				0.0333333		0.97716				0.632362
sample10	26.56		P100-3	28.79		28.79		-2.23				-0.296667		1.2283				0.794887
sample11	27.06		P100-8	29.65		29.65		-2.59				-0.656667		1.57644				1.02018
sample12	25.98		P100-9	29.59		29.59		-3.61				-1.67667		3.19688				2.06884
OPA1			GAPDH	Cт		平均值		ΔCт		ΔCт Mean		ΔΔCт		2^ΔΔCт		2^ΔΔCт Mean		2^ΔΔCт
sample1	25.85		CTL-D	30.33		30.33		-4.48		-3.83333		-0.646667		1.56555		1.19065		1.31486
sample2	25.82		CTL-4	28.32		28.32		-2.5				1.33333		0.39685				0.333305
sample3	26.52		CTL-4	31.04		31.04		-4.52				-0.686667		1.60956				1.35183
sample4	25.63		AMI-6	30.55		30.55		-4.92				-1.08667		2.12383				1.78375
sample5	25.69		AMI-9	30.49		30.49		-4.8				-0.966667		1.95432				1.64139
sample6	25.62		AMI-10	28.37		28.37		-2.75				1.08333		0.471937				0.396369
sample7	25.94		P50-9	29.77		29.77		-3.83				0.00333333		0.997692				0.837937
OPA1			GAPDH	Cт		平均值		ΔCт		ΔCт Mean		ΔΔCт		2^ΔΔCт		2^ΔΔCт Mean		2^ΔΔCт
sample1	23.41		CTL-4	23.37		23.37		0.04		-0.345		0.385		0.765779		1.03582		0.739298
sample2	24.05		CTL-5	24.78		24.78		-0.73				-0.385		1.30586				1.2607
sample3	23.85		AMI-9	26.63		26.63		-2.78				-2.435		5.40764				5.22064
sample4	24.72		AMI-10	26.25		26.25		-1.53				-1.185		2.27363				2.19501
sample5	24.28		P50-7	26.79		26.79		-2.51				-2.165		4.48466				4.32958
sample6	25.3		P50-8	23.69		23.69		1.61				1.955		0.257921				0.249002
sample7	25.53		P50-9	25.14		25.14		0.39				0.735		0.600818				0.580041
sample8	25.72		P100-3	25.4		25.4		0.32				0.665		0.630689				0.608879
sample9	26.7		P100-8	27.63		27.63		-0.93				-0.585		1.50004				1.44817
sample10	24.88		P100-9	24.16		24.16		0.72				1.065		0.477973				0.461444
		SHAM
		AMI
		AMI+P50
		AMI+P100

## Sheet: Figure 4D
drp1			gapdh	Cт	Cт	平均值		ΔCт		ΔCт Mean		ΔΔCт		2^ΔΔCт		2^ΔΔCт Mean		2^ΔΔCт
sample1	29.82		CTL-A	29.78	30.28	30.03		-0.21		-0.43		0.22		0.858565		1.27627		0.672717
sample2	29.62		CTL-B	29.45	28.44	28.945		0.675				1.105		0.464902				0.364268
sample3	28.35		CTL-C	30.07	30.14	30.105		-1.755				-1.325		2.50533				1.96302
sample4	27.17		AMI-2	31.43	30.21	30.82		-3.65				-3.22		9.31787				7.30089
sample5	26.91		AMI-4	30.35	30.31	30.33		-3.42				-2.99		7.94474				6.22499
sample6	23.99		AMI-5	29.64	25.94	27.79		-3.8				-3.37		10.3388				8.10084
sample7	28.47		P50-6	30.39	30.87	30.63		-2.16				-1.73		3.31728				2.59921
sample8	28.5		P50-7	31.27	30.69	30.98		-2.48				-2.05		4.14106				3.24467
sample9	27.31		P50-8	29.35	28.97	29.16		-1.85				-1.42		2.67586				2.09663
sample10	28.41		P100-3	30.34	30.37	30.355		-1.945				-1.515		2.85799				2.23934
sample11	29.34		P100-8	30.09	29.19	29.64		-0.3				0.13		0.913831				0.71602
sample12	29.84		P100-9	31.43	30.51	30.97		-1.13				-0.7		1.6245				1.27286
drp1			GAPDH	Cт		平均值		ΔCт		ΔCт Mean		ΔΔCт		2^ΔΔCт		2^ΔΔCт Mean		2^ΔΔCт
sample1	28.73		CTL-D	30.47	31.71	31.09		-2.36		-3.495		1.135		0.455335		1.14067		0.39918
sample2	27.78		CTL-4	32.89	30.67	31.78		-4				-0.505		1.41912				1.24411
sample3	27.48		CTL-4	31.48	31.73	31.605		-4.125				-0.63		1.54756				1.35671
sample4	26.04		AMI-6	31.36	30.89	31.125		-5.085				-1.59		3.01049				2.63922
sample5	26.69		CTL-4	23.37		23.37		3.32		2.325		0.995		0.501736		1.24741		0.402223
sample6	26.11		CTL-5	24.78		24.78		1.33				-0.995		1.99308				1.59778
sample7	26.79		AMI-9	26.63		26.63		0.16				-2.165		4.48466				3.59519
sample8	26.75		AMI-10	26.25		26.25		0.5				-1.825		3.54307				2.84035
sample9	28.67		P50-8	23.69		23.69		4.98				2.655		0.158769				0.127279
sample10	28.62		P50-9	25.14		25.14		3.48				1.155		0.449066				0.359999
sample11	28.26		P100-3	25.4		25.4		2.86				0.535		0.690159				0.553274
sample12	27.57		P100-8	25.63		25.63		1.94				-0.385		1.30586				1.04686
sample13	28.5		P100-9	24.16		24.16		4.34				2.015		0.247414				0.198343
		SHAM
		AMI
		AMI+P50
		AMI+P100

## Sheet: Figure 4E
FIS1			GAPDH	Cт		平均值		ΔCт		ΔCт Mean		ΔΔCт		2^ΔΔCт		2^ΔΔCт Mean		2^ΔΔCт
sample1	27.4		CTL-A	30.01		30.01		-2.61		-1.93333		-0.676667		1.59844		1.14222		1.39941
sample2	28.61		CTL-B	29.41		29.41		-0.8				1.13333		0.455861				0.3991
sample3	26.73		CTL-C	29.12		29.12		-2.39				-0.456667		1.37237				1.20149
sample4	27.25		AMI-2	30.61		30.61		-3.36				-1.42667		2.68825				2.35352
sample5	26.74		AMI-4	30.36		30.36		-3.62				-1.68667		3.21912				2.81829
sample6	26.24		AMI-5	29.73		29.73		-3.49				-1.55667		2.94173				2.57544
sample7	27.03		P50-6	30.62		30.62		-3.59				-1.65667		3.15287				2.76029
sample8	26.6		P50-7	29.79		29.79		-3.19				-1.25667		2.38943				2.09191
sample9	27.72		P50-8	29.9		29.9		-2.18				-0.246667		1.18646				1.03873
sample10	27.01		P100-3	28.79		28.79		-1.78				0.153333		0.899171				0.787211
sample11	28.46		P100-8	29.65		29.65		-1.19				0.743333		0.597358				0.522978
sample12	26.63		P100-9	29.59		29.59		-2.96				-1.02667		2.03731				1.78364
FIS1			GAPDH	Cт		平均值		ΔCт		ΔCт Mean		ΔΔCт		2^ΔΔCт		2^ΔΔCт Mean		2^ΔΔCт
sample1	26.72		CTL-D	30.33		30.33		-3.61		-3.01		-0.6		1.51572		1.23479		1.22751
sample2	26.78		CTL-4	28.32		28.32		-1.54				1.47		0.360982				0.292344
sample3	27.16		CTL-4	31.04		31.04		-3.88				-0.87		1.82766				1.48014
sample4	25.9		AMI-6	30.55		30.55		-4.65				-1.64		3.11666				2.52404
sample5	26.94		P50-9	29.77		29.77		-2.83				0.18		0.882703				0.714862
sample6	27.85		CTL-4	23.37		23.37		4.48		3.33		1.15		0.450625		1.33488		0.337577
sample7	26.96		CTL-5	24.78		24.78		2.18				-1.15		2.21914				1.66242
sample8	26.57		AMI-9	26.63		26.63		-0.06				-3.39		10.4831				7.85324
sample9	26.21		AMI-10	26.25		26.25		-0.04				-3.37		10.3388				7.74512
sample10	27.22		P50-8	23.69		23.69		3.53				0.2		0.870551				0.652155
sample11	28.45		P50-9	25.14		25.14		3.31				-0.02		1.01396				0.759587
sample12	28.08		P100-3	25.4		25.4		2.68				-0.65		1.56917				1.17551
sample13	27.61		P100-8	25.63		25.63		1.98				-1.35		2.54912				1.90962
sample14	27.4		P100-9	24.16		24.16		3.24				-0.09		1.06437				0.797351
		SHAM
		AMI
		AMI+P50
		AMI+P100

## Sheet: Figure 4F
tomm20			gapdh	Cт	Cт	平均值		ΔCт		ΔCт Mean		ΔΔCт		2^ΔΔCт		2^ΔΔCт Mean		2^ΔΔCт
sample1	27.64		CTL-A	29.78	30.28	30.03		-2.39		-0.436667		-1.95333		3.87268		1.78041		2.17517
sample2	30.8		CTL-B	29.45	28.44	28.945		1.855				2.29167		0.204239				0.114715
sample3	29.33		CTL-C	30.07	30.14	30.105		-0.775				-0.338333		1.2643				0.710116
sample4	28.07		AMI-2	30.43	30.21	30.32		-2.25				-1.81333		3.51453				1.97401
sample5	28.58		AMI-4	30.35	30.31	30.33		-1.75				-1.31333		2.48515				1.39583
sample6	25.64		AMI-5	30.64	25.94	28.29		-2.65				-2.21333		4.63746				2.60472
sample7	28.87		P50-6	30.39	30.87	30.63		-1.76				-1.32333		2.50244				1.40554
sample8	28.61		P50-7	31.27	30.69	30.98		-2.37				-1.93333		3.81937				2.14522
sample9	30.92		P50-8	29.35	28.97	29.16		1.76				2.19667		0.218141				0.122523
sample10	28		P100-3	30.34	30.37	30.355		-2.355				-1.91833		3.77986				2.12303
sample11	29.51		P100-8	30.09	29.19	29.64		-0.13				0.306667		0.808508				0.454114
sample12	28.38		P100-9	31.43	30.51	30.97		-2.59				-2.15333		4.44854				2.49861
			GAPDH	Cт		平均值		ΔCт		ΔCт Mean		ΔΔCт		2^ΔΔCт		2^ΔΔCт Mean		2^ΔΔCт
sample1	27.15		CTL-D	30.47	31.71	31.09		-3.94		-2.77833		-1.16167		2.23716		1.19541		1.87145
sample2	29.39		CTL-4	32.89	30.67	31.78		-2.39				0.388333		0.764012				0.639121
sample3	29.6		CTL-4	31.48	31.73	31.605		-2.005				0.773333		0.585064				0.489425
sample4	27.68		AMI-6	31.36	30.89	31.125		-3.445				-0.666667		1.5874				1.32791
sample5	29.08		P50-9	31.17	31.04	31.105		-2.025				0.753333		0.593231				0.496257
TOMM20			GAPDH	Cт		平均值		ΔCт		ΔCт Mean		ΔΔCт		2^ΔΔCт		2^ΔΔCт Mean		2^ΔΔCт
sample1	27.05		CTL-4	23.37		23.37		3.68		2.855		0.825		0.564482		1.16801		0.483286
sample2	26.81		CTL-5	24.78		24.78		2.03				-0.825		1.77154				1.51671
sample3	27.6		AMI-9	26.63		26.63		0.97				-1.885		3.69353				3.16224
sample4	26.26		AMI-10	26.25		26.25		0.01				-2.845		7.18506				6.15155
sample5	29.94		P50-8	23.69		23.69		6.25				3.395		0.0950612				0.0813874
sample6	27.95		P50-9	25.14		25.14		2.81				-0.045		1.03168				0.883284
sample7	29.16		P100-3	25.4		25.4		3.76				0.905		0.534033				0.457216
sample8	28.58		P100-8	25.63		25.63		2.95				0.095		0.936272				0.801597
sample9	28.2		P100-9	24.16		24.16		4.04				1.185		0.439825				0.376559
		SHAM
		AMI
		AMI+P50
		AMI+P100

## Sheet: Figure 4G
tim23			gapdh	Cт	Cт	平均值		ΔCт		ΔCт Mean		ΔΔCт		2^ΔΔCт		2^ΔΔCт Mean		2^ΔΔCт
sample1	27.72		CTL-A	29.78	30.28	30.03		-2.31		-1.88		-0.43		1.34723		1.66217		0.810529
sample2	29.27		CTL-B	29.45	28.44	28.945		0.325				2.205		0.216885				0.130483
sample3	26.45		CTL-C	30.07	30.14	30.105		-3.655				-1.775		3.42238				2.05899
sample4	27.31		AMI-2	31.43	30.21	30.82		-3.51				-1.63		3.09513				1.86211
sample5	26.33		AMI-4	30.35	30.31	30.33		-4				-2.12		4.34694				2.61523
sample6	24.87		AMI-5	30.64	25.94	28.29		-3.42				-1.54		2.90795				1.74949
sample7	26.25		P50-6	30.39	30.87	30.63		-4.38				-2.5		5.65685				3.4033
sample8	26.21		P50-7	31.27	30.69	30.98		-4.77				-2.89		7.4127				4.45967
sample9	29.96		P50-8	29.35	28.97	29.16		0.8				2.68		0.156041				0.0938783
sample10	26.77		P100-3	30.34	30.37	30.355		-3.585				-1.705		3.26029				1.96147
sample11	28.88		P100-8	30.09	29.19	29.64		-0.76				1.12		0.460094				0.276804
sample12	29.02		P100-9	30.43	30.51	30.47		-1.45				-1.01333		2.01857				1.21442
TIM23			GAPDH	Cт		平均值		ΔCт		ΔCт Mean		ΔΔCт		2^ΔΔCт		2^ΔΔCт Mean		2^ΔΔCт
sample1	25.67		CTL-D	30.47	31.71	31.09		-5.42		-5.545		0.125		0.917004		1.02646		0.893363
sample2	25.79		CTL-4	32.89	30.67	31.78		-5.99				-0.445		1.36131				1.32622
sample3	26.38		CTL-4	31.48	31.73	31.605		-5.225				0.32		0.80107				0.780418
sample4	24.69		AMI-6	31.36	30.89	31.125		-6.435				-0.89		1.85318				1.8054
sample5	26.24		P50-9	31.17	31.04	31.105		-4.865				0.68		0.624165				0.608074
sample6	26.74		CTL-4	23.37		23.37		3.37		2.3		1.07		0.476319		1.28788		0.369848
sample7	26.01		CTL-5	24.78		24.78		1.23				-1.07		2.09943				1.63015
sample8	26.02		AMI-9	26.63		26.63		-0.61				-2.91		7.51618				5.83611
sample9	25.44		AMI-10	26.25		26.25		-0.81				-3.11		8.63383				6.70393
sample10	27.95		P50-8	23.69		23.69		4.26				1.96		0.257028				0.199575
sample11	28.68		P50-9	25.14		25.14		3.54				1.24		0.423373				0.328737
sample12	27.59		P100-3	25.4		25.4		2.19				-0.11		1.07923				0.837991
sample13	27.52		P100-8	24.63		24.63		2.89				0.59		0.664343				0.515844
sample14	27.57		P100-9	24.16		24.16		3.41				1.11		0.463294				0.359735
		SHAM
		AMI
		AMI+P50
		AMI+P100

## Sheet: Figure 4H
SDHA			GAPDH	Cт		平均值		ΔCт		ΔCт Mean		ΔΔCт		2^ΔΔCт		2^ΔΔCт Mean		2^ΔΔCт
sample1	24.23		CTL-A	30.01		30.01		-5.78		-4.94667		-0.833333		1.7818		1.13572		1.56887
sample2	25.47		CTL-B	29.41		29.41		-3.94				1.00667		0.497695				0.438221
sample3	24		CTL-C	29.12		29.12		-5.12				-0.173333		1.12766				0.992906
sample4	25.23		AMI-2	30.61		30.61		-5.38				-0.433333		1.35035				1.18898
sample5	23.44		AMI-4	30.36		30.36		-6.92				-1.97333		3.92674				3.4575
sample6	22.63		AMI-5	29.73		29.73		-7.1				-2.15333		4.44854				3.91695
sample7	24.11		P50-6	30.62		30.62		-6.51				-1.56333		2.95536				2.60219
sample8	23.83		P50-7	29.79		29.79		-5.96				-1.01333		2.01857				1.77735
sample9	27.44		P50-8	29.9		29.9		-2.46				2.48667		0.178418				0.157097
sample10	24.6		P100-3	28.79		28.79		-4.19				0.756667		0.591862				0.521135
sample11	26.77		P100-8	29.65		29.65		-2.88				2.06667		0.23871				0.210185
sample12	23.85		P100-9	29.59		29.59		-5.74				-0.793333		1.73307				1.52597
SDHA			GAPDH	Cт		平均值		ΔCт		ΔCт Mean		ΔΔCт		2^ΔΔCт		2^ΔΔCт Mean		2^ΔΔCт
sample1	25.02		CTL-D	30.33		30.33		-5.31		-4.31		-1		2		1.30178		1.53636
sample2	25.68		CTL-4	28.32		28.32		-2.64				1.67		0.314253				0.241404
sample3	26.06		CTL-4	31.04		31.04		-4.98				-0.67		1.59107				1.22223
sample4	24.38		AMI-6	30.55		30.55		-6.17				-1.86		3.63008				2.78856
sample5	25.38		P50-9	29.77		29.77		-4.39				-0.08		1.05702				0.811982
sample6	23.38		CTL-4	23.37		23.37		0.01		-0.67		0.68		0.624165		1.11315		0.560719
sample7	23.43		CTL-5	24.78		24.78		-1.35				-0.68		1.60214				1.43928
sample8	22.71		AMI-9	26.63		26.63		-3.92				-3.25		9.51366				8.54659
sample9	23.27		AMI-10	26.25		26.25		-2.98				-2.31		4.95883				4.45476
sample10	28.95		P50-6	30.45		30.45		-1.5				-0.83		1.77769				1.59698
sample11	25.67		P50-7	26.79		26.79		-1.12				-0.45		1.36604				1.22718
sample12	23.51		P50-8	23.69		23.69		-0.18				0.49		0.712025				0.639647
sample13	24.15		P50-9	25.14		25.14		-0.99				-0.32		1.24833				1.12144
sample14	25.89		P100-3	25.4		25.4		0.49				1.16		0.447513				0.402023
sample15	28.59		P100-8	27.63		27.63		0.96				1.63		0.323088				0.290246
sample16	24.68		P100-9	24.16		24.16		0.52				1.19		0.438303				0.393749
		SHAM
		AMI
		AMI+P50
		AMI+P100

## Sheet: Figure 4I
NDUFB2			GAPDH	Cт		平均值		ΔCт		ΔCт Mean		ΔΔCт		2^ΔΔCт		2^ΔΔCт Mean		2^ΔΔCт
sample1	24.5		CTL-A	30.01		30.01		-5.51		-4.68		-0.83		1.77769		1.14338		1.55476
sample2	25.79		CTL-B	29.41		29.41		-3.62				1.06		0.479632				0.419485
sample3	24.21		CTL-C	29.12		29.12		-4.91				-0.23		1.17283				1.02576
sample4	25.25		AMI-2	30.61		30.61		-5.36				-0.68		1.60214				1.40123
sample5	24.01		AMI-4	30.36		30.36		-6.35				-1.67		3.18215				2.78309
sample6	23.47		AMI-5	29.73		29.73		-6.26				-1.58		2.9897				2.61478
sample7	24.15		P50-6	30.62		30.62		-6.47				-1.79		3.45815				3.02449
sample8	24.2		P50-7	29.79		29.79		-5.59				-0.91		1.87905				1.64341
sample9	27.09		P50-8	29.9		29.9		-2.81				1.87		0.273573				0.239266
sample10	24.63		P100-3	28.79		28.79		-4.16				0.52		0.697372				0.609919
sample11	26.56		P100-8	29.65		29.65		-3.09				1.59		0.332171				0.290516
sample12	23.72		P100-9	29.59		29.59		-5.87				-1.19		2.28153				1.99542
NDUFB2			GAPDH	Cт		平均值		ΔCт		ΔCт Mean		ΔΔCт		2^ΔΔCт		2^ΔΔCт Mean		2^ΔΔCт
sample1	24.11		CTL-D	30.33		30.33		-6.22		-5.35		-0.87		1.82766		1.23479		1.48014
sample2	24.44		CTL-4	28.32		28.32		-3.88				1.47		0.360982				0.292344
sample3	25.09		CTL-4	31.04		31.04		-5.95				-0.6		1.51572				1.22751
sample4	23.71		AMI-6	30.55		30.55		-6.84				-1.49		2.80889				2.2748
sample5	24.04		AMI-9	30.49		30.49		-6.45				-1.1		2.14355				1.73596
sample6	23.79		AMI-10	28.37		28.37		-4.58				0.77		0.586417				0.474914
sample7	24.52		P50-9	29.77		29.77		-5.25				0.1		0.933033				0.755622
sample8			GAPDH	Cт		平均值		ΔCт		ΔCт Mean		ΔΔCт		2^ΔΔCт		2^ΔΔCт Mean		2^ΔΔCт
sample9	23.74		CTL-4	23.37		23.37		0.37		-0.11		0.48		0.716978		1.05586		0.679046
sample10	24.19		CTL-5	24.78		24.78		-0.59				-0.48		1.39474				1.32095
sample11	23.64		AMI-9	26.63		26.63		-2.99				-2.88		7.3615				6.97204
sample12	23.27		AMI-10	26.25		26.25		-2.98				-2.87		7.31065				6.92388
sample13	25.18		P50-8	23.69		23.69		1.49				1.6		0.329877				0.312425
sample14	25.03		P50-9	25.14		25.14		-0.11				1.77636e-15		1				0.947095
sample15	25.21		P100-3	25.4		25.4		-0.19				-0.08		1.05702				1.0011
sample16	25.05		P100-8	24.63		24.63		0.42				0.53		0.692555				0.655915
sample17	24.52		P100-9	24.16		24.16		0.36				0.47		0.721965				0.683769
		SHAM
		AMI
		AMI+P50
		AMI+P100

## Sheet: Figure 4J
HSP90AA1			GAPDH	Cт		平均值		ΔCт		ΔCт Mean		ΔΔCт		2^ΔΔCт		2^ΔΔCт Mean		2^ΔΔCт
sample1	33.64		CTL-A	30.01		30.01		3.63		3.86		-0.23		1.17283		1.00698		1.1647
sample2	33.33		CTL-B	29.41		29.41		3.92				0.06		0.959264				0.952614
sample3	33.15		CTL-C	29.12		29.12		4.03				0.17		0.888843				0.882681
sample4	32.41		AMI-2	30.61		30.61		1.8				-2.06		4.16986				4.14096
sample5	32.78		AMI-4	30.36		30.36		2.42				-1.44		2.71321				2.6944
sample6	32.52		AMI-5	29.73		29.73		2.79				-1.07		2.09943				2.08488
sample7	34.45		P50-6	30.62		30.62		3.83				-0.03		1.02101				1.01393
sample8	33.69		P50-7	29.79		29.79		3.9				0.04		0.972655				0.965912
sample9	33.46		P50-8	29.9		29.9		3.56				-0.3		1.23114				1.22261
sample10	32.02		P100-3	28.79		28.79		3.23				-0.63		1.54756				1.53684
sample11	33.48		P100-8	29.65		29.65		3.83				-0.03		1.02101				1.01393
sample12	33.54		P100-9	29.59		29.59		3.95				0.09		0.939523				0.82725
HSP90AA1			GAPDH	Cт		平均值		ΔCт		ΔCт Mean		ΔΔCт		2^ΔΔCт		2^ΔΔCт Mean		2^ΔΔCт
sample1	32.16		CTL-4	23.37		23.37		8.79		7.6		1.19		0.438303		1.35992		0.322302
sample2	31.19		CTL-5	24.78		24.78		6.41				-1.19		2.28153				1.6777
sample3	31.71		AMI-9	26.63		26.63		5.08				-2.52		5.73582				4.21778
sample4	31.18		AMI-10	26.25		26.25		4.93				-2.67		6.36429				4.67992
sample5	34.01		P50-7	26.79		26.79		7.22				-0.38		1.30134				0.956929
sample6	31.31		P50-8	23.69		23.69		7.62				0.02		0.986233				0.725216
sample7	32.48		P50-9	25.14		25.14		7.34				-0.26		1.19748				0.880554
sample8	33.88		P100-3	25.4		25.4		8.48				0.88		0.543367				0.39956
sample9	35.15		P100-8	27.63		27.63		7.52				-0.08		1.05702				0.777268
sample10	33		P100-9	24.16		24.16		8.84				1.24		0.423373				0.311323
		SHAM
		AMI
		AMI+P50
		AMI+P100

[truncated: 1 more sheets: Figure 4K]
