# Supplementary material for: Puerarin attenuates myocardial ischemic injury and endoplasmic reticulum stress by upregulating the Mzb1 signal pathway
Source: Front Pharmacol. 2024 Aug 13;15:1442831. doi: 10.3389/fphar.2024.1442831 (PMC11350615; doi:10.3389/fphar.2024.1442831)
Supplement: Supplementary file 7 [file DataSheet2.zip]

Archive with 65 entries (60 files):
- Figure 1E/
- Figure 1E/1E data.pdf
- __MACOSX/Figure 1E/._1E data.pdf
- Figure 1A/
- Figure 1A/.DS_Store
- __MACOSX/Figure 1A/._.DS_Store
- Figure 1A/AMI-1-37.2.jpeg
- __MACOSX/Figure 1A/._AMI-1-37.2.jpeg
- Figure 1A/Sham-3-37.3.jpeg
- __MACOSX/Figure 1A/._Sham-3-37.3.jpeg
- Figure 1A/AMI+P50-1-37.5.jpeg
- __MACOSX/Figure 1A/._AMI+P50-1-37.5.jpeg
- Figure 1A/AMI+P100-2-37.4.jpeg
- __MACOSX/Figure 1A/._AMI+P100-2-37.4.jpeg
- Figure 1B-C/
- Figure 1B-C/.DS_Store
- __MACOSX/Figure 1B-C/._.DS_Store
- Figure 1B-C/report/
- Figure 1B-C/1B-C data.pdf
- __MACOSX/Figure 1B-C/._1B-C data.pdf
- Figure 1B-C/report/__ID_C-2__2021-12-21_09_07_04.pdf
- __MACOSX/Figure 1B-C/report/.___ID_C-2__2021-12-21_09_07_04.pdf
- Figure 1B-C/report/__ID_P100-4__2021-12-21_12_50_10.pdf
- __MACOSX/Figure 1B-C/report/.___ID_P100-4__2021-12-21_12_50_10.pdf
- Figure 1B-C/report/__ID_C-3__2021-12-21_14_55_05.pdf
- __MACOSX/Figure 1B-C/report/.___ID_C-3__2021-12-21_14_55_05.pdf
- Figure 1B-C/report/__ID_P100-9__2022-01-09_09_02_43.pdf
- __MACOSX/Figure 1B-C/report/.___ID_P100-9__2022-01-09_09_02_43.pdf
- Figure 1B-C/report/.DS_Store
- __MACOSX/Figure 1B-C/report/._.DS_Store
- Figure 1B-C/report/__ID_AMI-6__2021-12-24_10_09_50.pdf
- __MACOSX/Figure 1B-C/report/.___ID_AMI-6__2021-12-24_10_09_50.pdf
- Figure 1B-C/report/__ID_CTL-5__2021-12-24_11_43_40.pdf
- __MACOSX/Figure 1B-C/report/.___ID_CTL-5__2021-12-24_11_43_40.pdf
- Figure 1B-C/report/__ID_AMI-3__2021-12-21_09_31_01.pdf
- __MACOSX/Figure 1B-C/report/.___ID_AMI-3__2021-12-21_09_31_01.pdf
- Figure 1B-C/report/__ID_AMI-8__2021-12-24_11_05_39.pdf
- __MACOSX/Figure 1B-C/report/.___ID_AMI-8__2021-12-24_11_05_39.pdf
- Figure 1B-C/report/__ID_P50-4__2021-12-21_14_32_19.pdf
- __MACOSX/Figure 1B-C/report/.___ID_P50-4__2021-12-21_14_32_19.pdf
- Figure 1B-C/report/__ID_CTL-4__2021-12-24_11_15_12.pdf
- __MACOSX/Figure 1B-C/report/.___ID_CTL-4__2021-12-24_11_15_12.pdf
- Figure 1B-C/report/__ID_P50-6__2022-01-09_08_29_51.pdf
- __MACOSX/Figure 1B-C/report/.___ID_P50-6__2022-01-09_08_29_51.pdf
- Figure 1B-C/report/__ID_P50-1__2021-12-21_11_28_05.pdf
- Figure 1B-C/report/__ID_P50-8__2022-01-09_07_08_20.pdf
- __MACOSX/Figure 1B-C/report/.___ID_P50-8__2022-01-09_07_08_20.pdf
- Figure 1B-C/report/__ID_P100-8__2022-01-09_07_27_17.pdf
- Figure 1B-C/report/__ID_P50-9__2022-01-09_08_51_00.pdf
- __MACOSX/Figure 1B-C/report/.___ID_P50-9__2022-01-09_08_51_00.pdf
- Figure 1B-C/report/__ID_P100-3__2021-12-21_13_31_12.pdf
- __MACOSX/Figure 1B-C/report/.___ID_P100-3__2021-12-21_13_31_12.pdf
- Figure 1B-C/report/__ID_AMI-1__2021-12-21_10_16_54.pdf
- __MACOSX/Figure 1B-C/report/.___ID_AMI-1__2021-12-21_10_16_54.pdf
- Figure 1B-C/report/__ID_AMI-7__2021-12-24_10_41_44.pdf
- __MACOSX/Figure 1B-C/report/.___ID_AMI-7__2021-12-24_10_41_44.pdf
- Figure 1B-C/report/__ID_P50-7__2021-12-24_10_24_09.pdf
- __MACOSX/Figure 1B-C/report/.___ID_P50-7__2021-12-24_10_24_09.pdf
- Figure 1B-C/report/__ID_P100-2__2021-12-21_11_05_35.pdf
- __MACOSX/Figure 1B-C/report/.___ID_P100-2__2021-12-21_11_05_35.pdf
- Figure 1D/
- Figure 1D/.DS_Store
- __MACOSX/Figure 1D/._.DS_Store
- Figure 1D/IMG_1461τÜäσë»μ£1⁄4.HEIC
- __MACOSX/Figure 1D/._IMG_1461τÜäσë»μ£1⁄4.HEIC
