# Supplementary material for: Puerarin attenuates myocardial ischemic injury and endoplasmic reticulum stress by upregulating the Mzb1 signal pathway
Source: Front Pharmacol. 2024 Aug 13;15:1442831. doi: 10.3389/fphar.2024.1442831 (PMC11350615; doi:10.3389/fphar.2024.1442831)
Supplement: Supplementary file 8 [file DataSheet5.zip]

Archive with 58 entries (52 files):
- Figure 3/
- Figure 3/.DS_Store
- __MACOSX/Figure 3/._.DS_Store
- Figure 3/Figure 3B/
- Figure 3/Figure 3C-D/
- Figure 3/Figure 3E-F/
- Figure 3/Figure 3A/
- Figure 3/Figure 3B/.DS_Store
- __MACOSX/Figure 3/Figure 3B/._.DS_Store
- Figure 3/Figure 3B/3B data.pdf
- __MACOSX/Figure 3/Figure 3B/._3B data.pdf
- Figure 3/Figure 3B/Tissue tunel Results.csv
- __MACOSX/Figure 3/Figure 3B/._Tissue tunel Results.csv
- Figure 3/Figure 3C-D/gapdh-2-straight.tif
- __MACOSX/Figure 3/Figure 3C-D/._gapdh-2-straight.tif
- Figure 3/Figure 3C-D/.DS_Store
- __MACOSX/Figure 3/Figure 3C-D/._.DS_Store
- Figure 3/Figure 3C-D/cleaved-cas3-2.tif
- __MACOSX/Figure 3/Figure 3C-D/._cleaved-cas3-2.tif
- Figure 3/Figure 3C-D/3C-D.pdf
- __MACOSX/Figure 3/Figure 3C-D/._3C-D.pdf
- Figure 3/Figure 3C-D/procas-2.pxd
- __MACOSX/Figure 3/Figure 3C-D/._procas-2.pxd
- Figure 3/Figure 3C-D/gapdh-2.tif
- __MACOSX/Figure 3/Figure 3C-D/._gapdh-2.tif
- Figure 3/Figure 3E-F/mzb1-4.tif
- __MACOSX/Figure 3/Figure 3E-F/._mzb1-4.tif
- Figure 3/Figure 3E-F/3E-F.pdf
- __MACOSX/Figure 3/Figure 3E-F/._3E-F.pdf
- Figure 3/Figure 3E-F/gapdh-4.tif
- __MACOSX/Figure 3/Figure 3E-F/._gapdh-4.tif
- Figure 3/Figure 3A/.DS_Store
- __MACOSX/Figure 3/Figure 3A/._.DS_Store
- Figure 3/Figure 3A/original image/
- Figure 3/Figure 3A/original image/Sham.tif
- __MACOSX/Figure 3/Figure 3A/original image/._Sham.tif
- Figure 3/Figure 3A/original image/P100.tif
- __MACOSX/Figure 3/Figure 3A/original image/._P100.tif
- Figure 3/Figure 3A/original image/P100-G11.tif
- __MACOSX/Figure 3/Figure 3A/original image/._P100-G11.tif
- Figure 3/Figure 3A/original image/p50-G12.tif
- __MACOSX/Figure 3/Figure 3A/original image/._p50-G12.tif
- Figure 3/Figure 3A/original image/Sham-D1.tif
- __MACOSX/Figure 3/Figure 3A/original image/._Sham-D1.tif
- Figure 3/Figure 3A/original image/AMI.tif
- __MACOSX/Figure 3/Figure 3A/original image/._AMI.tif
- Figure 3/Figure 3A/original image/p50-D12.tif
- __MACOSX/Figure 3/Figure 3A/original image/._p50-D12.tif
- Figure 3/Figure 3A/original image/P100-D11.tif
- __MACOSX/Figure 3/Figure 3A/original image/._P100-D11.tif
- Figure 3/Figure 3A/original image/AMI-D10.tif
- __MACOSX/Figure 3/Figure 3A/original image/._AMI-D10.tif
- Figure 3/Figure 3A/original image/AMI-G10.tif
- __MACOSX/Figure 3/Figure 3A/original image/._AMI-G10.tif
- Figure 3/Figure 3A/original image/Sham-G1.tif
- __MACOSX/Figure 3/Figure 3A/original image/._Sham-G1.tif
- Figure 3/Figure 3A/original image/p50.tif
- __MACOSX/Figure 3/Figure 3A/original image/._p50.tif
