# Supplementary material for: Puerarin attenuates myocardial ischemic injury and endoplasmic reticulum stress by upregulating the Mzb1 signal pathway
Source: Front Pharmacol. 2024 Aug 13;15:1442831. doi: 10.3389/fphar.2024.1442831 (PMC11350615; doi:10.3389/fphar.2024.1442831)
Supplement: Supplementary file 8 [file DataSheet5.zip › Figure 3/Figure 3B/Tissue tunel Results.csv]

	Area	Mean	Min	Max	IntDen	%Area	RawIntDen	MinThr	MaxThr
1	1157278	9.933	7	255	11494985	41.858	11494985	6	255	P100
2	441925	15.751	10	255	6960778	15.984	6960778	8	255
3	1686744	11.531	8	255	19449363	61.008	19449363	7	255
4	1960311	9.145	6	255	17926240	70.902	17926240	6	255
5	1680828	5.052	3	255	8492171	60.794	8492171	3	255
6	1023797	9.82	7	255	10053920	37.03	10053920	6	255
7	633650	9.576	5	255	6067944	22.918	6067944	5	255	AMI
8	83675	24.014	8	255	2009378	3.026	2009378	8	255
9	57455	48.751	22	255	2800967	2.078	2800967	19	255
10	92310	31.502	13	255	2907981	3.339	2907981	13	255
11	902282	10.917	7	255	9850551	32.635	9850551	7	255
12	145423	23.501	11	255	3417598	5.26	3417598	11	255
13	1306867	8.439	5	255	11028977	47.268	11028977	5	255	P50
14	1059181	11.475	7	255	12153802	38.309	12153802	7	255
15	1301936	12.129	8	255	15790793	47.09	15790793	8	255
16	1251833	12.383	8	255	15501899	45.278	15501899	8	255
17	552215	13.659	7	255	7542815	19.973	7542815	7	255
18	1057247	9.493	6	255	10036691	38.24	10036691	6	255
19	264800	6.923	3	255	1833313	9.578	1833313	3	255	sham
20	350740	6.094	3	255	2137283	12.686	2137283	3	255
21	1247073	8.988	6	255	11208729	45.105	11208729	6	255
22	817020	9.908	6	255	8095282	29.551	8095282	6	255
23	1506496	10.501	7	255	15819743	54.488	15819743	7	255
24	300177	9.07	4	255	2722548	10.857	2722548	4	255
