# Supplementary material for: Puerarin attenuates myocardial ischemic injury and endoplasmic reticulum stress by upregulating the Mzb1 signal pathway
Source: Front Pharmacol. 2024 Aug 13;15:1442831. doi: 10.3389/fphar.2024.1442831 (PMC11350615; doi:10.3389/fphar.2024.1442831)
Supplement: Supplementary file 9 [file DataSheet7.zip]

Archive with 88 entries (78 files):
- Figure 5/
- Figure 5/.DS_Store
- __MACOSX/Figure 5/._.DS_Store
- Figure 5/Figure 5I/
- Figure 5/Figure 5G/
- Figure 5/Figure 5A/
- Figure 5/Figure 5F/
- Figure 5/Figure 5H/
- Figure 5/Figure 5C/
- Figure 5/Figure 5D/
- Figure 5/Figure 5E/
- Figure 5/Figure 5B/
- Figure 5/Figure 5I/5I.pdf
- __MACOSX/Figure 5/Figure 5I/._5I.pdf
- Figure 5/Figure 5I/caspase3-1.tif
- __MACOSX/Figure 5/Figure 5I/._caspase3-1.tif
- Figure 5/Figure 5I/pro-caspase3-1.tif
- __MACOSX/Figure 5/Figure 5I/._pro-caspase3-1.tif
- Figure 5/Figure 5I/GAPDH-1.tif
- __MACOSX/Figure 5/Figure 5I/._GAPDH-1.tif
- Figure 5/Figure 5G/ctl_33-1.tif
- __MACOSX/Figure 5/Figure 5G/._ctl_33-1.tif
- Figure 5/Figure 5G/.DS_Store
- __MACOSX/Figure 5/Figure 5G/._.DS_Store
- Figure 5/Figure 5G/h+p200_15-1.tif
- __MACOSX/Figure 5/Figure 5G/._h+p200_15-1.tif
- Figure 5/Figure 5G/ctl_33-2.tif
- __MACOSX/Figure 5/Figure 5G/._ctl_33-2.tif
- Figure 5/Figure 5G/h+p200_15-2.tif
- __MACOSX/Figure 5/Figure 5G/._h+p200_15-2.tif
- Figure 5/Figure 5G/h+p200+si-mzb1_8-2.tif
- __MACOSX/Figure 5/Figure 5G/._h+p200+si-mzb1_8-2.tif
- Figure 5/Figure 5G/h+p200+si-mzb1_8-1.tif
- __MACOSX/Figure 5/Figure 5G/._h+p200+si-mzb1_8-1.tif
- Figure 5/Figure 5G/h+p200+si-nc_3.tif
- __MACOSX/Figure 5/Figure 5G/._h+p200+si-nc_3.tif
- Figure 5/Figure 5G/h+p200+si-mzb1_8.tif
- __MACOSX/Figure 5/Figure 5G/._h+p200+si-mzb1_8.tif
- Figure 5/Figure 5G/ctl_33.tif
- __MACOSX/Figure 5/Figure 5G/._ctl_33.tif
- Figure 5/Figure 5G/h2o2_31.tif
- __MACOSX/Figure 5/Figure 5G/._h2o2_31.tif
- Figure 5/Figure 5G/h+p200_15.tif
- __MACOSX/Figure 5/Figure 5G/._h+p200_15.tif
- Figure 5/Figure 5G/h+p200+si-nc_3-2.tif
- __MACOSX/Figure 5/Figure 5G/._h+p200+si-nc_3-2.tif
- Figure 5/Figure 5G/h+p200+si-nc_3-1.tif
- __MACOSX/Figure 5/Figure 5G/._h+p200+si-nc_3-1.tif
- Figure 5/Figure 5G/h2o2_31-2.tif
- __MACOSX/Figure 5/Figure 5G/._h2o2_31-2.tif
- Figure 5/Figure 5G/h2o2_31-1.tif
- __MACOSX/Figure 5/Figure 5G/._h2o2_31-1.tif
- Figure 5/Figure 5A/MTT210530.1.xlsx
- __MACOSX/Figure 5/Figure 5A/._MTT210530.1.xlsx
- Figure 5/Figure 5F/MTT210908.xlsx
- __MACOSX/Figure 5/Figure 5F/._MTT210908.xlsx
- Figure 5/Figure 5F/5F.pdf
- __MACOSX/Figure 5/Figure 5F/._5F.pdf
- Figure 5/Figure 5H/5H.pdf
- __MACOSX/Figure 5/Figure 5H/._5H.pdf
- Figure 5/Figure 5H/.DS_Store
- __MACOSX/Figure 5/Figure 5H/._.DS_Store
- Figure 5/Figure 5H/TUNELτ╗ƒΦ«íμò░μì«.xlsx
- __MACOSX/Figure 5/Figure 5H/._TUNELτ╗ƒΦ«íμò░μì«.xlsx
- Figure 5/Figure 5C/5C.pdf
- __MACOSX/Figure 5/Figure 5C/._5C.pdf
- Figure 5/Figure 5C/siMzb1 knockdown.xlsx
- __MACOSX/Figure 5/Figure 5C/._siMzb1 knockdown.xlsx
- Figure 5/Figure 5D/mzb1-1.tif
- __MACOSX/Figure 5/Figure 5D/._mzb1-1.tif
- Figure 5/Figure 5D/gapdh-1.tif
- __MACOSX/Figure 5/Figure 5D/._gapdh-1.tif
- Figure 5/Figure 5D/5D.pdf
- __MACOSX/Figure 5/Figure 5D/._5D.pdf
- Figure 5/Figure 5E/MTT231201.xlsx
- __MACOSX/Figure 5/Figure 5E/._MTT231201.xlsx
- Figure 5/Figure 5E/5E.pdf
- __MACOSX/Figure 5/Figure 5E/._5E.pdf
- Figure 5/Figure 5B/Mzb1-2-Straighten.tif
- __MACOSX/Figure 5/Figure 5B/._Mzb1-2-Straighten.tif
- Figure 5/Figure 5B/gapdh-2-ctl.vec.h.50.100.200.tif
- __MACOSX/Figure 5/Figure 5B/._gapdh-2-ctl.vec.h.50.100.200.tif
- Figure 5/Figure 5B/GAPDH-2-Straighten.tif
- __MACOSX/Figure 5/Figure 5B/._GAPDH-2-Straighten.tif
- Figure 5/Figure 5B/mzb1-2-ctl.vec.h.50.100.200.tif
- __MACOSX/Figure 5/Figure 5B/._mzb1-2-ctl.vec.h.50.100.200.tif
- Figure 5/Figure 5B/5B.pdf
- __MACOSX/Figure 5/Figure 5B/._5B.pdf
