# Supplementary material for: Puerarin attenuates myocardial ischemic injury and endoplasmic reticulum stress by upregulating the Mzb1 signal pathway
Source: Front Pharmacol. 2024 Aug 13;15:1442831. doi: 10.3389/fphar.2024.1442831 (PMC11350615; doi:10.3389/fphar.2024.1442831)
Supplement: Supplementary file 9 [file DataSheet7.zip › Figure 5/Figure 5A/MTT210530.1.xlsx]

## Sheet: End point
User: USER
Path: C:\Program Files (x86)\BMG\Omega\User\Data\
Test ID: 966
Test Name: QUICK ABS
Date: 2021\5\30 星期日
Time: 17:11:17
ID1: 1
Absorbance			Absorbance values are displayed as OD
	Raw Data (490)
	1	2	3	4	5	6	7	8	9	10	11	12
A	0.031	0.031	0.032	0.04	0.044	0.032	0.037	0.033	0.033	0.032	0.054	0.032
B	0.03	0.276	0.349	0.319	0.264	0.209	0.189	0.327	0.26	0.277	0.53	0.032
C	0.03	0.247	0.301	0.303	0.088	0.295	0.218	0.215	0.216	0.316	0.282	0.031
D	0.033	0.142	0.136	0.116	0.098	0.118	0.107	0.11	0.133	0.133	0.122	0.032
E	0.031	0.218	0.207	0.14	0.171	0.139	0.21	0.216	0.132	0.132	0.234	0.036
F	0.037	0.277	0.12	0.255	0.117	0.329	0.355	0.351	0.118	0.143	0.153	0.034
G	0.037	0.396	0.293	0.204	0.384	0.169	0.2	0.179	0.256	0.224	0.313	0.04
H	0.042	0.042	0.042	0.041	0.041	0.041	0.046	0.041	0.041	0.039	0.04	0.04
		0.276	0.349	0.319	0.264	0.209	0.189	0.327	0.26	0.277	0.53	0.3		CTL	0.92	1.16333	1.06333	0.88	0.696667	0.63	1.09	0.866667	0.923333	1.76667
		0.247	0.301	0.303	0.088	0.295	0.218	0.215	0.216	0.316	0.282	0.2481		CTL+甲醇	0.823333	1.00333	1.01	0.293333	0.983333	0.726667	0.716667	0.72	1.05333	0.94
		0.142	0.136	0.116	0.098	0.118	0.107	0.11	0.133	0.133	0.122			H2O2+甲醇	0.473333	0.453333	0.386667	0.326667	0.393333	0.356667	0.366667	0.443333	0.443333	0.406667
		0.218	0.207	0.14	0.171	0.139	0.21	0.216	0.132	0.132	0.234			H+P50	0.726667	0.69	0.466667	0.57	0.463333	0.7	0.72	0.44	0.44	0.78
		0.277	0.12	0.255	0.117	0.329	0.355	0.351	0.118	0.143	0.153			H+P100	0.923333	0.4	0.85	0.39	1.09667	1.18333	1.17	0.393333	0.476667	0.51
		0.396	0.293	0.204	0.384	0.169	0.2	0.179	0.256	0.224	0.313			H+P200	1.32	0.976667	0.68	1.28	0.563333	0.666667	0.596667	0.853333	0.746667	1.04333
														CTL+甲醇	0.995566	1.21322	1.22128	0.354696	1.18904	0.878678	0.866586	0.870617	1.27368	1.13664
														H2O2+甲醇	0.57235	0.548166	0.467553	0.395002	0.475615	0.431278	0.44337	0.536074	0.536074	0.491737
														H+P50	0.878678	0.834341	0.564289	0.689238	0.560258	0.846433	0.870617	0.532044	0.532044	0.943168
														H+P100	1.11649	0.483676	1.02781	0.471584	1.32608	1.43087	1.41475	0.475615	0.57638	0.616687
														H+P200	1.59613	1.18098	0.822249	1.54776	0.681177	0.806127	0.721483	1.03184	0.902862	1.26159
