# Supplementary material for: Puerarin attenuates myocardial ischemic injury and endoplasmic reticulum stress by upregulating the Mzb1 signal pathway
Source: Front Pharmacol. 2024 Aug 13;15:1442831. doi: 10.3389/fphar.2024.1442831 (PMC11350615; doi:10.3389/fphar.2024.1442831)
Supplement: Supplementary file 9 [file DataSheet7.zip › Figure 5/Figure 5F/MTT210908.xlsx]

## Sheet: End point
User: USER
Path: C:\Program Files (x86)\BMG\Omega\User\Data\
Test ID: 1111
Test Name: QUICK ABS
Date: 2021\9\8 星期三
Time: 13:07:29
ID1: 1
Absorbance			Absorbance values are displayed as OD
	Raw Data (490)
	1	2	3	4	5	6	7	8	9	10	11	12
A	0.032	0.032	0.033	0.034	0.035	0.039	0.035	0.035	0.035	0.036	0.035	0.033
B	0.034	0.187	0.194	0.149	0.092	0.107	0.182	0.13	0.187	0.373	0.109	0.034
C	0.033	0.079	0.084	0.367	0.268	0.253	0.092	0.111	0.392	0.585	0.103	0.034
D	0.032	0.079	0.127	0.107	0.112	0.097	0.12	0.7427	0.232	0.099	0.106	0.033
E	0.032	0.081	0.097	0.315	0.096	0.078	0.074	0.107	0.529	0.407	0.439	0.033
F	0.033	0.088	0.086	0.11	0.093	0.092	0.083	0.127	0.111	0.099	0.099	0.031
G	0.031	0.086	0.565	0.932	2.388	0.671	0.58	2.437	0.603	0.123	0.239	0.03
H	0.028	0.029	0.029	0.029	0.029	0.029	0.03	0.029	0.03	0.03	0.029	0.029
		0.187	0.194	0.149	0.092	0.107	0.182	0.13	0.187	0.373	0.109	0.171		CTL	1.09357	1.1345	0.871345	0.538012	0.625731	1.06433	0.760234	1.09357	2.18129	0.637427
		0.079	0.084	0.367	0.268	0.253	0.092	0.111	0.392	0.585	0.103			H+P200	0.461988	0.491228	2.1462	1.56725	1.47953	0.538012	0.649123	2.2924	3.42105	0.602339
		0.079	0.127	0.107	0.112	0.097	0.12	0.167	0.132	0.099	0.106			H+P200+si-mzb1#1	0.461988	0.74269	0.625731	0.654971	0.567251	0.701754	0.976608	0.77193	0.578947	0.619883
		0.081	0.097	0.315	0.096	0.078	0.104	0.107	0.529	0.407	0.439			H+P200+si-nc	0.473684	0.567251	1.84211	0.561404	0.45614	0.608187	0.625731	3.09357	2.38012	2.56725
		0.088	0.086	0.11	0.093	0.092	0.083	0.067	0.111	0.099	0.099			H2O2	0.51462	0.502924	0.643275	0.54386	0.538012	0.48538	0.391813	0.649123	0.578947	0.578947
