# Supplementary material for: Puerarin attenuates myocardial ischemic injury and endoplasmic reticulum stress by upregulating the Mzb1 signal pathway
Source: Front Pharmacol. 2024 Aug 13;15:1442831. doi: 10.3389/fphar.2024.1442831 (PMC11350615; doi:10.3389/fphar.2024.1442831)
Supplement: Supplementary file 9 [file DataSheet7.zip › Figure 5/Figure 5H/TUNELτ╗ƒΦ«íμò░μì«.xlsx]

## Sheet: Figure 5H
ctl_12-1.tif	52	ctl_12-2.tif	1	0.0192308
ctl_19-1.tif	74	ctl_19-2.tif	1	0.0135135
ctl_21-1.tif	83	ctl_21-2.tif	5	0.060241
ctl_33-1.tif	97	ctl_33-2.tif	1	0.0103093
ctl_36-1.tif	68	ctl_36-2.tif	2	0.0294118
h2o2_16-1.tif	29	h2o2_16-2.tif	23	0.793103
h2o2_20-1.tif	29	h2o2_20-2.tif	25	0.862069
h2o2_21-1.tif	40	h2o2_21-2.tif	34	0.85
h2o2_31-1.tif	75	h2o2_31-2.tif	62	0.826667
h2o2_33-1.tif	33	h2o2_33-2.tif	20	0.606061
h+p200_9-1.tif	51	h+p200_9-2.tif	9	0.176471
h+p200_15-1.tif	20	h+p200_15-2.tif	6	0.3
h+p200_21-1.tif	49	h+p200_21-2.tif	6	0.122449
h+p200_24-1.tif	22	h+p200_24-2.tif	5	0.227273
h+p200_11-1.tif	57	h+p200_11-2.tif	1	0.0175439
h+p200+si-mzb1_5-1.tif	28	h+p200+si-mzb1_5-2.tif	24	0.857143
h+p200+si-mzb1_6-1.tif	27	h+p200+si-mzb1_6-2.tif	20	0.740741
h+p200+si-mzb1_8-1.tif	31	h+p200+si-mzb1_8-2.tif	21	0.677419
h+p200+si-mzb1_9-1.tif	25	h+p200+si-mzb1_9-2.tif	15	0.6
h+p200+si-mzb1_10-1.tif	28	h+p200+si-mzb1_10-2.tif	20	0.714286
h+p200+si-nc_1-1.tif	32	h+p200+si-nc_1-2.tif	7	0.21875
h+p200+si-nc_3-1.tif	41	h+p200+si-nc_3-2.tif	9	0.219512
h+p200+si-nc_4-1.tif	71	h+p200+si-nc_4-2.tif	13	0.183099
h+p200+si-nc_5-1.tif	43	h+p200+si-nc_5-2.tif	6	0.139535
h+p200+si-nc_6-1.tif	28	h+p200+si-nc_6-2.tif	3	0.107143
ctl_11-1.tif	51	ctl_11-2.tif	2	0.0392157
h2o2_11-1.tif	56	h2o2_11-2.tif	22	0.392857
h+p200_19-1.tif	53	h+p200_19-2.tif	3	0.0566038
h+p200+si-mzb1_8-1.tif	94	h+p200+si-mzb1_8-2.tif	77	0.819149
h+p200+si-nc-1.tif	85	h+p200+si-nc-2.tif	8	0.0941176
