# Supplementary material for: Puerarin attenuates myocardial ischemic injury and endoplasmic reticulum stress by upregulating the Mzb1 signal pathway
Source: Front Pharmacol. 2024 Aug 13;15:1442831. doi: 10.3389/fphar.2024.1442831 (PMC11350615; doi:10.3389/fphar.2024.1442831)
Supplement: Supplementary file 9 [file DataSheet7.zip › Figure 5/Figure 5C/siMzb1 knockdown.xlsx]

## Sheet: Sheet1
230327	AC16
Has-Mzb1	Cт		GAPDH	Cт	Cт	平均值		ΔCт		ΔCт Mean		ΔΔCт		2^ΔΔCт		2^ΔΔCт Mean		2^ΔΔCт
CTL-1	24.82		CTL-1	13.61	12.9	13.255		11.565		8.885		2.68		0.156041		1.74034		0.0896615
CTL-2	25.19		CTL-2	18.3	16.91	17.605		7.585				-1.3		2.46229				1.41483
CTL-3	25.44		CTL-3	18.4	17.47	17.935		7.505				-1.38		2.60268				1.4955
si-NC-1	24.71		si-Mzb1-3	17.66	17.12	17.39		7.32				-1.565		2.95878				1.70012
si-NC-2	25.75		si-NC-2	18.27	16.58	17.425		8.325				-0.56		1.47427				0.847117
si-NC-3	25.65		si-NC-3	17.61	17.22	17.415		8.235				-0.65		1.56917				0.901646
si-Mzb1-1	25.4		si-Mzb1-1	12.71	12.81	12.76		12.64				3.755		0.0740683				0.0425597
si-Mzb1-2	24.44		si-Mzb1-2	12.74	12.91	12.825		11.615				2.73		0.150726				0.0866073
si-Mzb1-3	24.78		si-NC-1	13.9	11.89	12.895		11.885				3		0.125				0.0718251
230330	AC16
Has-Mzb1	Cт		GAPDH	Cт	Cт	平均值		ΔCт		ΔCт Mean		ΔΔCт		2^ΔΔCт		2^ΔΔCт Mean		2^ΔΔCт
CTL-1	23.85		CTL-1	14.8	14.24	14.52		9.33		9.95333		0.445		0.734584		0.507738		1.44678
CTL-2	24.54		CTL-2	14.58	14.63	14.605		9.935				1.05		0.482968				0.951216
CTL-3	24.99		CTL-3	14.76	14.03	14.395		10.595				1.71		0.30566				0.602004
si-NC-1	25		si-Mzb1-3	15.09	15.17	15.13		9.87				0.985		0.505226				0.995053
si-NC-2	24.53		si-NC-2	14.24	14.11	14.175		10.355				1.47		0.360982				0.710962
si-NC-3	25.25		si-NC-3	14.65	14.18	14.415		10.835				1.95		0.258816				0.509744
si-Mzb1-1	28.62		si-Mzb1-1	14.44	14.54	14.49		14.13				5.245		0.0263692				0.0519348
si-Mzb1-2	27.45		si-Mzb1-2	14.11	14.78	14.445		13.005				4.12		0.0575117				0.113271
si-Mzb1-3	30.46		si-NC-1	14.63	14.37	14.5		15.96				7.075		0.00741674				0.0146074
