# Supplementary material for: Puerarin attenuates myocardial ischemic injury and endoplasmic reticulum stress by upregulating the Mzb1 signal pathway
Source: Front Pharmacol. 2024 Aug 13;15:1442831. doi: 10.3389/fphar.2024.1442831 (PMC11350615; doi:10.3389/fphar.2024.1442831)
Supplement: Supplementary file 9 [file DataSheet7.zip › Figure 5/Figure 5E/MTT231201.xlsx]

## Sheet: End point
User: USER
Path: C:\Program Files (x86)\BMG\Omega\User\Data\
Test ID: 2610
Test Name: QUICK ABS
Date: 2023\12\1 星期五
Time: 13:41:57
ID1: 2023\12\1 星期五,13:41:56
Absorbance			Absorbance values are displayed as OD
	Raw Data (490)
	1	2	3	4	5	6	7	8	9	10	11	12
A	0.035	0.034	0.035	0.036	0.036	0.036	0.037	0.038	0.038	0.038	0.036	0.036
B	0.042	0.591	0.862	0.814	0.836	0.806	0.696	0.063	0.059	0.056	0.062	0.036
C	0.041	0.273	0.585	0.526	0.678	0.632	0.746	0.109	0.067	0.063	0.063	0.043
D	0.047	0.108	0.231	0.266	0.205	0.199	0.25	0.132	0.074	0.066	0.064	0.045
E	0.047	0.056	0.063	0.066	0.063	0.066	0.06	0.099	0.072	0.063	0.064	0.051
F	0.044	0.806	0.632	0.824	0.866	0.809	0.199	0.076	0.066	0.066	0.067	0.046
G	0.045	0.696	0.436	0.638	0.531	0.653	0.25	0.066	0.059	0.06	0.063	0.04
H	0.04	0.04	0.04	0.041	0.041	0.041	0.164	0.04	0.04	0.04	0.04	0.041
	CTL	0.591	0.862	0.814	0.836	0.806	0.696	CTL平均值	CTL	0.770033	1.12313	1.06059	1.08925	1.05016	0.90684
	Si-mzb1	0.273	0.585	0.526	0.678	0.632	0.746	0.7675	Si-mzb1	0.3557	0.762215	0.685342	0.883388	0.823453	0.971987
	H2O2	0.108	0.231	0.266	0.205	0.199	0.25		H2O2	0.140717	0.300977	0.34658	0.267101	0.259283	0.325733
	H2O2+Si-mzb1	0.056	0.063	0.066	0.063	0.066	0.06		H2O2+Si-mzb1	0.0729642	0.0820847	0.0859935	0.0820847	0.0859935	0.0781759
									转染48h
									H2O2作用12h
